# Supplementary material for: Zebrafish capable of generating future state prediction error show improved active avoidance behavior in virtual reality
Source: Nat Commun. 2021 Sep 29;12:5712. doi: 10.1038/s41467-021-26010-7 (PMC8481257; doi:10.1038/s41467-021-26010-7)
Supplement: Supplementary file 7 — Supplementary Data 1. [file 41467_2021_26010_MOESM7_ESM.zip]

Archive with 3 entries (2 files):
- Supplementary Data 1.pptx
- __MACOSX/
- __MACOSX/._Supplementary Data 1.pptx
