# Supplementary material for: Zebrafish capable of generating future state prediction error show improved active avoidance behavior in virtual reality
Source: Nat Commun. 2021 Sep 29;12:5712. doi: 10.1038/s41467-021-26010-7 (PMC8481257; doi:10.1038/s41467-021-26010-7)
Supplement: Supplementary file 9 — Source data. [file 41467_2021_26010_MOESM9_ESM.xlsx]

## Sheet: Figure 2
Figure2
Figure 2c left
X th session	GO	29	26	28	16	18	30	18	17	14	17	13	29	27	26	27	16	25	21	21	12	26	17	14	15	11	15	10	30	12	26	24	10
	NOGO	10	28	20	10	10	19	10	10	10	10	10	10	10	10	11	13	25	17	21	20	18	10	10	10	14	10	10	10	19	10	14	15
X+1 th session	GO	10	11	10	10	23	10	10	10	10	14	12	15	10	20	19	10	11	16	10	11	12	15	11	10	13	10	21	13	10	17	23	10
	NOGO	10	14	10	10	10	10	10	10	10	10	10	10	10	10	10	10	11	10	15	10	10	10	10	10	10	10	22	10	10	10	10	10
Figure 2c right
Control (w/o shock)	GO	0	0	0	0
	NOGO	100	100	100	90
Unpaired	GO	0	0	10	60	0
	NOGO	100	90	100	50	100
Learner	GO	40	80	80	80	10	50	90	80	70	90	60	70	80	80	80	100	80	80	70	60	90	80	70	90	90	90	60	10	100	80	80	70
	NOGO	70	80	100	90	100	70	100	90	100	100	90	100	100	100	40	90	50	80	40	50	80	90	90	60	90	100	90	40	80	90	100	80
Figure 2g
GO template	GO trials	Adaptation	0.1851	0.18059	0.17969	0.19438	0.21103
		After behavioral learning	0.28621	0.49805	0.42195	0.49745	0.31073
		After reaching the goal	0.16423	0.03811	0.08074	0.01499	0.16099
	NOGO trials	Adaptation	0.15746	0.07951	0.0816	0.0628	0.14056
		After behavioral learning	0.06841	0.08444	0.08291	0.15069	0.05024
NOGO template	GO trials	Adaptation	0.06217	0.10095	0.11932	0.10266	0.07813
		After behavioral learning	0.05046	-0.01065	0.04265	0.00337	0.00175
		After reaching the goal	0.26944	0.2362	0.33407	0.16917	0.30862
	NOGO trials	Adaptation	0.08544	0.07935	0.14527	0.08064	0.10033
		After behavioral learning	0.39779	0.37903	0.3775	0.36286	0.2979
	s

## Sheet: Figure 3
Figure 3
Figure 3d: The activity of the ensemble encoding blue color perception in fish1
Adaptation	GO	0.119	0.12606	0.11256	0.4976	0.47422	0.55918	0.81719	0.75082	0.9004	0.79834
	NOGO	0.1967	0.44568	0.42347	0.14337	0.36788	0.52087	0.32961	0.22042	0.27616	0.23942
Init. stage of training	GO	0.44595	0.76657	0.44142	0.36713	0.406	0.30709	0.23743	0.21034	0.0972	0.3055
	NOGO	0.06368	0.05137	0.04662	0.04917	0.03499	0.00308	0.0172	0.02981	0.00587	0.00859
After behavioral learning	GO	0.29956	0.3234	0.20371	0.13473	0.14593	0.04829	0.25175	0.17794	0.50073	0.25493	0.09875	0.35491	0.13217	0.43609	0.2395	0.41651	0.49074	0.13042	0.26239	0.07292	0.42981	0.35455	0.12826	0.13452	0.18255	0.13904	0.33882	0.12578	0.02213	0.16968
	NOGO	0.00279	0.00259	0.0082	0.00494	0.05173	0.02973	0.01919	0.01725	0.00049	0.00412	0.03582	0.01505	0.02846	0.02289	0.03566	0.02659	0.01821	0.03445	0.05166	0.07738	0.06655	0.0113	0.00059	0.00011	0.01066	0.02679	0.0186	0.00597
Figure 3g
correlation coefficient per bin (bin size is 37.6mm)	bin1	bin2	bin3	bin4	bin5	bin6	bin7	bin8	bin9	bin10
blue perception	0.29875	0.18677	0.18289	0.16241	0.14548	0.10229	0.05555	0.04083	0.00839	0.00346
random	0.04729	0.05473	0.06012	0.05964	0.05697	0.05726	0.05372	0.0414	0.0249	0.01435

## Sheet: Figure 4
Figure 4
Figure 4c: the activity of the ensemble encoding the rule that blue is dangerous in GO trials in fish2
Adaptation	0.09471	0.04226	0.04822	0.0348	0.01739	0.02256	0.04962	0.02314	0.02717	0.02265
Init.stage of training	0.02644	0.03344	0.0431	0.02547	0.02514	0.01402	0.00347	0.02728	0.02883	0.01695
Immed. before behavioral learning	0.33987	0.85225	0.82117	0.79176	0.76809	0.86149	0.78491	0.64219
After behavioral learning	0.5155	0.78372	0.60278	0.66189	0.53011	0.44776	0.37403	0.27866	0.41871	0.36661	0.38008	0.39805	0.41092	0.05386	0.4377	0.59646	0.67665	0.46652	0.29319	0.56546	0.47577	0.63171	0.46312	0.51724	0.47716	0.31182	0.45816	0.5798	0.59433	0.43921	0.40426
Figure 4d: the activty of the ensemble encoding the rule that red is safe when fish perceived red color in fish2
Adaptation	red GO	0.00419
	red NOGO	0.00449	0.02102	0.01715	0.01237	0.00839	0.01384	0.00575	0.00344	0.00618	0.00486
Init. Stage of training	red GO	0.00854	0.04944
	red NOGO	0.00903	0.01124	0.00867	0.00377	0.00849	0.00737	0.00727	0.00683	0.00774	0.00746
Immed. Before behavioral learning	red GO	0.00959	0.00365	0.01422	0.01913	0.04502
	red NOGO	0.00385	0.00854	0.00762	0.01006	0.00872	0.00899	0.00921
After behavioral learning	red GO	3e-05	0	0.19078	0.00104	0.54671	0.66914	0.72437	0.60208	0.68711	0.61426	0.53476	0.66556	0.87243	0.61804	0.51858	0.48948	0.50066	0.19505	0.63396	0.12267	0.49243	0.41432	0.32216
	red NOGO	0.00959	0.00102	0.00225	0.71895	0.00579	0.01898	0.00722	0.00828	0.01443	0.73391	0.14547	0.52203	0.59407	0.72072	0.00699	0.11574	0.70729	0.8478	0.86755	0.86154	0.59916	0.73365	0.65484	0.33711	0.43538	0.43818	0.37487	0.50932	0.24944	0.26146
Figure 4g: the activity of the ensemble encoding the rule that blue is dangerous in GO trials in fish1
Adaptation	0.11025	0.05773	0.02744	0.10243	0.05366	0.08641	0.06871	0.08912	0.05692	0.03895
Init.stage of training	0.09405	0.0952	0.08425	0.06107	0.0891	0.0739	0.12882	0.18671	0.15938	0.09697
Immed. before behavioral learning	0.22696	0.13039	0.1432	0.82356	0.40957	0.36108	0.39342	0.27783	0.17909	0.31121
After behavioral learning	0.62051	0.36307	0.39478	0.53267	0.37044	0.18136	0.27182	0.18298	0.70337	0.40529	0.12202	0.19755	0.31126	0.25363	0.1767	0.1744	0.21758	0.80435	0.26088	0.3435	0.55651	0.49657	0.23715	0.3439	0.43759	0.10828	0.47686	0.41574	0.20535	0.28082
Figure 4h: the activty of the ensemble encoding the rule that red is safe when fish perceived red color in fish1
Adaptation	red GO	0	0.0014	0.00279	0	0.00261
	red NOGO	0.01012	0.00104	0.00375	0.0029	0.00991	0.00282	0.0237	0.00452	0.01442	0.00196
Init. Stage of training	red GO	0.01164	0.09126	0.02368	0.06585	0.05428	0.11518	0.00182
	red NOGO	0.22605	0.05048	0.16241	0.09977	0.10333	0.01653	0.34512	0.27981	0.38963	0.37758
Immed. Before behavioral learning	red GO	0.0469	0.0516	0.02834
	red NOGO	0.39904	0.42232	0.298	0.39977	0.50164	0.25541	0.19121	0.18129	0.06515	0.24481
After behavioral learning	red GO	0.19266	0.09405	0.11645	0.08704	0.04702	0.18574	0.00645	0.17403	0.37636	0.04028	0.38555	0.06512	0.14513	0.07108	0.05772	0.07858	0.16792	0.02407	0.062	0.05502	0.03999	0.0573	0.11105	0.07656
	red NOGO	0.27445	0.31731	0.31383	0.4208	0.29339	0.35884	0.34529	0.34484	0.35647	0.46824	0.62819	0.52489	0.55899	0.25351	0.34249	0.2493	0.42143	0.40304	0.23426	0.64408	0.32628	0.17615	0.26777	0.3767	0.44753	0.38303	0.29952	0.20482	0.35455	0.47491	0.48464
Figure 4i left
correlation coefficient per bin (bin size is 37.6mm)	bin1	bin2	bin3	bin4	bin5	bin6	bin7	bin8	bin9	bin10
blue is dangerous	0.29297	0.20356	0.16021	0.1755	0.1648	0.14702	0.12368	0.04266	0.00685	0.01296
random	0.04979	0.05635	0.06163	0.05973	0.05299	0.05933	0.05815	0.03785	0.03041	0.01575
Figure 4i right
correlation coefficient per bin (bin size is 37.6mm)	bin1	bin2	bin3	bin4	bin5	bin6	bin7	bin8	bin9	bin10
red is safe	0.2456	0.1208	0.0977	0.12213	0.07312	0.08246	0.05984	0.03402	0.03434	0.01043
random	0.04569	0.05629	0.06388	0.06012	0.0566	0.05661	0.05984	0.04084	0.03623	0.01242

## Sheet: Figure 5
Figure 5
Figure 5d left: The activity of the ensemble encoding the rule that blue is dangerous in fish35
Original rule	Init.stage of training	0.00952	0.00206	0.00907	0.0021	0.19457	0.09116	0.0354	0.25524	0.12	0.18866
	After behavioral learning	0.78193	0.80485	0.35233	0.54546	0.64587	0.57211	0.53277	0.2074	0.32951	0.84735	0.63949	0.54976	0.18759	0.18241	0.12378	0.22874	0.2536	0.00171	0	0.1675	0.18833	0.22944	0.15172	0.23334	0.08255	0.18906	0.19474
Reversed rule	Init.stage of training	0.14498	0.00278	0	0	0.1356	0.16509	0.13009	0.17668	0.00099	0
	After behavioral learning	0.00158	0.00135	0.00376	0	0	0	0.00043	0.00028	0.01142	0.01189	0.01119	0.01808	0.01711	0.01337
Figure 5d right: the activity of the ensemble encoding the rule that red is dangerous in fish35
Original rule	Init.stage of training	0.01526	0.02878	0.02108	0.00511	0.01021	0.00256	0.0104	0.01233	0.00225	0.00526
	After behavioral learning	0.01393	0.02828	0.0241	0.03145	0.07034	0.02804	0.01107	0.04601	0.05817	0.02826	0.01908	0.04362	0.02141	0.05307	0.04634	0.03141	0.06332	0.02451	0.1132	0.03361	0.01267	0.00529	0.00377	0.02549	0.0257	0.07509	0.06509	0.0808	0.03745
Reversed rule	Init.stage of training	0.05664	0.04952	0.06293	0.44828	0.08032	0.08636	0.52871	0.42129	0.05473	0.44916
	After behavioral learning	0.64231	0.67684	0.84857	0.67741	0.56806	0.79693	0.5453	0.48922	0.40841	0.74261	0.47335	0.61696	0.25478

## Sheet: Figure 6
Figure 6
Figure 6f: The activity of the ensemble encoding SFPE in fish3
Adaptation		0.01378	0.02028	0.00094	0.01427	0.0042	0.01132	0.00403	0.01864	0.00719	0.00368
Init.stage of training		0.08458	0.00539	0.00644	0.0031	0.00116	0.00036	0.00364	0.00766	0.01313	0.00909
Success GO		0.00956	0.00627	0.01441	0.00592	6e-05	0.01716	0.00886	0.00391	0	0.00834	0.00911	0.00452	0.00329	0.00203	0.00706	0.00996	0.00022	0.00044	0.02153	0.13345	0.1893	0.20746	0.04515	0.00475	0.00869	0.13508	0	0.10536	0.008	0	0.12825	0.10225	0.02627	0.04417	0.03445	0.00836	0.00112	0.15344	0.0684	0.0681	0.22965	0.02792	0.01729	0.07321	0.4801	0.04857	0.09967	0.13717
Failure GO		0.04904	0.01296	0.08347	0.09092	0.35823	0.34398	0.33751	0.44217	0.2908	0.53727	0.38366	0.32935	0.40675	0.30909	0.34564	0.17542
Open-loop		0.82748	0.80864	0.77971	0.82071	0.43277	0.55813	0.53193	0.57121	0.58218	0.5883
Figure 6i: The activity of the ensemble encoding SFPE in fish1
Adaptation		0.29405	0.53681	0.72323	0.64771	0.74735	0.80792	0.68937	0.76589	0.65285	0.74251
Init.stage of training		0.64018	0.91714	0.76096	0.67573	0.31473	0.6548	0.56518	0.2915	0.81998	0.66903
Success GO		0.00225	0.01258	0.01899	0.00187	3e-05	0.02095	0.11305	0.00052	0.26668	0.76493	0	0.00085	0.18453	0.01319	0.27849	0.00072	0.0002	0.00017	0.0023	0.00236	0.01122	0.61044	0	0.00019
Failure GO		0.07289	0.15223	0.72855	0.71244	0.78257	0.48274
Open-loop		0.48142	0.589	0.54981	0.48429	0.48148	0.50941	0.51624	0.69562
Figure 6j
correlation coefficient per bin (bin size is 37.6mm)	bin1	bin2	bin3	bin4	bin5	bin6	bin7	bin8	bin9	bin10
SFPE	0.31588	0.25068	0.21738	0.20569	0.11582	0.16251	0.09078	0.04418	0.03908	0
random	0.0606	0.05544	0.06511	0.072	0.06801	0.05494	0.06332	0.05188	0.018	0.01318
[truncated: 19 more columns]

## Sheet: Figure 7
Figure 7
Figure 7c
Period of halt
Color rule and scenery flow prediction error	252.941	254	172.222	252.381	200	400	228.571	336.364
Color rule only	278.571	373.684	173.684	665.385	604.082	594.286	275	713.636	313.889	406.667	500	217.647	420	153.846	150	679.412
Number of halts
Color rule and scenery flow prediction error	3.125	7.25	3.25	3.5	3	6.75	5.375	5.125
Color rule only	4.5	5.75	5.75	4.25	7.125	5.375	7	3.75	4.5	5.5	4.75	4.125	3.125	4.75	2.625	2.5	5.25
Period of move
Color rule and scenery flow prediction error	1025	662	1300	975	1257	2275	1450	1675
Color rule only	950	800	1062.5	975	1250	1610	1562.5	1950	1275	1680	1350	1260	1377	1566	1855	1012

## Sheet: Supplementary Figure 2
Supplementary Figure 2
The numbers 1-8 indicate the stage of behavioral learning and task category. 1, GO trials in the adaptation period; 2, NOGO trials in the adaptation period; 3, GO trials in the initial stage of training; 4, NOGO trials in the initial stage of training; 5, GO trials after behavioral learning was established; 6, NOGO trials after behavioral learning was established; 7, after goal in successful GO t…
fish1	GO template	label	1	1	1	1	1	1	1	1	1	1	2	2	2	2	2	2	2	2	2	2	3	3	3	3	3	3	3	3	3	3	4	4	4	4	4	4	4	4	4	4	5	5	5	5	5	5	5
		similarity	0.0933	0.12264	0.10193	0.28171	0.30589	0.34018	0.34897	0.34884	0.33603	0.34465	0.12993	0.20927	0.25512	0.09386	0.22531	0.20618	0.16835	0.20157	0.12678	0.08287	0.35328	0.37535	0.5021	0.38186	0.4823	0.40849	0.41982	0.36583	0.34978	0.47983	0.08929	0.08457	0.09368	0.10502	0.08287	0.0399	0.05472	0.04622	0.06522	0.07545	0.45062	0.45348	0.37993	0.41456	0.3544	0.38024	0.41312
	NOGO template	label	1	1	1	1	1	1	1	1	1	1	2	2	2	2	2	2	2	2	2	2	3	3	3	3	3	3	3	3	3	3	4	4	4	4	4	4	4	4	4	4	5	5	5	5	5	5	5
		similarity	0.1308	0.18735	0.19561	0.16826	0.1392	0.12727	0.13273	0.13787	0.10722	0.13276	0.18548	0.16155	0.13621	0.18556	0.16772	0.1995	0.20749	0.1776	0.1635	0.18463	0.12879	0.14467	0.11244	0.12463	0.11964	0.10595	0.09151	0.08598	0.1133	0.099	0.24167	0.19632	0.14923	0.11849	0.14393	0.22342	0.1874	0.2369	0.2085	0.27121	0.0814	0.0951	0.09905	0.09506	0.08635	0.12958	0.08089
fish2	GO template	label	1	1	1	1	1	1	1	1	1	1	2	2	2	2	2	2	2	2	2	2	3	3	3	3	3	3	3	3	3	3	4	4	4	4	4	4	4	4	4	4	5	5	5	5	5	5	5
		similarity	0.1851	0.18059	0.17969	0.19438	0.21103	0.17479	0.19	0.11842	0.17358	0.13511	0.15746	0.07951	0.0816	0.0628	0.14056	0.0958	0.15952	0.18609	0.19814	0.13574	0.17033	0.12323	0.14233	0.10698	0.10087	0.23145	0.14866	0.19381	0.2438	0.24242	0.15422	0.14326	0.08687	0.16015	0.19243	0.15792	0.14496	0.0727	0.05361	0.2923	0.28621	0.49805	0.42195	0.49745	0.31073	0.55967	0.603
	NOGO template	label	1	1	1	1	1	1	1	1	1	1	2	2	2	2	2	2	2	2	2	2	3	3	3	3	3	3	3	3	3	3	4	4	4	4	4	4	4	4	4	4	5	5	5	5	5	5	5
		similarity	0.06217	0.10095	0.11932	0.10266	0.07813	0.14393	0.09898	0.1147	0.07231	0.12158	0.08544	0.07935	0.14527	0.08064	0.10033	0.13501	0.09025	0.13112	0.14051	0.16784	0.06991	0.10381	0.08161	0.09385	0.08518	0.08818	0.11911	0.06536	0.07236	0.13372	0.10049	0.11923	0.11422	0.1196	0.14325	0.12169	0.1777	0.18067	0.1757	0.12799	0.05046	-0.01065	0.04265	0.00337	0.00175	-0.01243	0.03262
fish3	GO template	label	1	1	1	1	1	1	1	1	1	1	2	2	2	2	2	2	2	2	2	2	3	3	3	3	3	3	3	3	3	3	4	4	4	4	4	4	4	4	4	4	5	5	5	5	5	5	5
		similarity	0.0894	0.18994	0.13296	0.06429	0.11728	0.12568	0.14199	0.12807	0.10453	0.13156	0.12345	0.13804	0.16182	0.22184	0.09877	0.20197	0.13826	0.18249	0.07163	0.08902	0.29617	0.21796	0.31821	0.33815	0.33659	0.33296	0.36415	0.33566	0.33994	0.40202	0.07635	0.11573	0.05136	0.06139	0.2208	0.1132	0.09384	0.1273	0.12974	0.13246	0.46859	0.1791	0.46848	0.49774	0.33068	0.41436	0.50582
	NOGO template	label	1	1	1	1	1	1	1	1	1	1	2	2	2	2	2	2	2	2	2	2	3	3	3	3	3	3	3	3	3	3	4	4	4	4	4	4	4	4	4	4	5	5	5	5	5	5	5
		similarity	0.19921	0.17626	0.17702	0.12816	0.15497	0.14967	0.21143	0.17394	0.16867	0.15626	0.14175	0.16252	0.1546	0.15177	0.13084	0.12568	0.23457	0.18248	0.18024	0.13759	0.16117	0.11818	0.20991	0.1673	0.11084	0.2025	0.13569	0.09471	0.10991	0.09432	0.18764	0.2429	0.16776	0.23361	0.12915	0.2277	0.20041	0.23024	0.2736	0.31743	0.15123	0.11094	0.09905	0.10296	0.12514	0.11058	0.04561
fish4	GO template	label	1	1	1	1	1	1	1	1	1	1	2	2	2	2	2	2	2	2	2	2	3	3	3	3	3	3	3	3	3	3	4	4	4	4	4	4	4	4	4	4	5	5	5	5	5	5	5
		similarity	0.22249	0.11184	0.22717	0.1714	0.1412	0.11409	0.21474	0.30709	0.27046	0.20982	0.11269	0.06721	0.31324	0.16421	0.20784	0.24821	0.07225	0.12624	0.10929	0.14329	0.31909	0.33871	0.36264	0.34984	0.483	0.46163	0.51414	0.50937	0.53116	0.58996	0.07192	0.39797	0.08649	0.08829	0.1209	0.17317	0.17062	0.09668	0.08514	0.08796	0.483	0.46163	0.51414	0.50937	0.53116	0.58996	0.43947
	NOGO template	label	1	1	1	1	1	1	1	1	1	1	2	2	2	2	2	2	2	2	2	2	3	3	3	3	3	3	3	3	3	3	4	4	4	4	4	4	4	4	4	4	5	5	5	5	5	5	5
		similarity	0.14268	0.11799	0.13842	0.11096	0.1608	0.11698	0.12931	0.05309	0.10468	0.11325	0.12269	0.1792	0.14752	0.18369	0.14161	0.16561	0.20249	0.14618	0.1884	0.12946	0.06238	0.01165	0.15159	0.14975	0.1018	0.00515	0.10223	0.08217	0.09969	0.01742	0.12757	0.13889	0.34604	0.23462	0.25786	0.25077	0.36239	0.33816	0.27635	0.256	0.1018	0.00515	0.10223	0.08217	0.09969	0.01742	0.17086
fish5	GO template	label	1	1	1	1	1	1	1	1	2	2	2	2	2	2	2	2	2	2	2	2	3	3	3	3	3	3	3	3	3	3	4	4	4	4	4	4	4	4	4	4	5	5	5	5	5	5	5
		similarity	0.24666	0.2396	0.11245	0.10695	0.08721	0.24375	0.11047	0.19236	0.06541	0.09385	0.14327	0.10479	0.09365	0.03192	0.05161	0.16568	0.16639	0.03968	0.0534	0.05102	0.17525	0.28718	0.3589	0.23659	0.35405	0.38537	0.38052	0.46781	0.45714	0.4492	0.14951	0.03169	0.02776	0.08108	0.10679	0.02094	0.02562	0.10484	0.07472	0.05413	0.45714	0.4492	0.47346	0.50743	0.37958	0.45774	0.44746
	NOGO template	label	1	1	1	1	1	1	1	1	2	2	2	2	2	2	2	2	2	2	2	2	3	3	3	3	3	3	3	3	3	3	4	4	4	4	4	4	4	4	4	4	5	5	5	5	5	5	5
		similarity	0.02693	0.07462	0.09689	0.07252	0.07136	0.00836	0.04297	0.06729	0.21717	0.1838	0.19877	0.25488	0.35147	0.17163	0.07911	0.15157	0.39409	0.40304	0.40138	0.42329	0.09315	0.00409	0.04692	0.07152	0.03002	0.05592	0.03066	0.0591	0.06834	0.0793	0.35643	0.25897	0.34028	0.31067	0.33321	0.21905	0.3157	0.32589	0.34782	0.37067	0.06834	0.0793	0.06784	0.1246	0.16894	-0.01094	0.01297
fish6	GO template	label	1	1	1	1	1	1	1	1	1	1	2	2	2	2	2	2	2	2	2	2	3	3	3	3	3	3	3	3	3	3	4	4	4	4	4	4	4	4	4	4	5	5	5	5	5	5	5
		similarity	0.04959	0.1378	0.14784	0.12635	0.21326	0.13351	0.12735	0.2083	0.19792	0.21153	0.09241	0.10057	0.09854	0.10512	0.10483	0.05809	0.03123	0.12905	0.18897	0.16642	0.15785	0.17488	0.13774	0.14664	0.21618	0.20588	0.20138	0.24795	0.20423	0.20481	0.16001	0.04302	0.09488	0.03813	0.10087	-0.01781	0.12193	0.11826	0.06607	0.15957	0.29861	0.36984	0.40893	0.34376	0.26016	0.49303	0.41933
	NOGO template	label	1	1	1	1	1	1	1	1	1	1	2	2	2	2	2	2	2	2	2	2	3	3	3	3	3	3	3	3	3	3	4	4	4	4	4	4	4	4	4	4	5	5	5	5	5	5	5
		similarity	0.05314	0.05364	0.05552	0.07021	0.05084	0.06696	0.05768	0.03524	0.05655	-0.00966	0.07343	0.09408	0.08196	0.08037	0.11266	0.15824	0.15215	0.09406	0.06115	0.01356	-0.03367	-0.00359	-0.03976	0.06972	0.03102	0.04695	0.05244	0.03603	0.0253	-0.03272	0.08371	0.07243	0.00718	0.06848	0.06174	0.11467	0.11482	0.12691	0.0786	0.06439	0.03433	-0.00167	-0.01501	-0.00964	-0.02984	-0.02481	-0.04337
fish7	GO template	label	1	1	1	1	1	1	1	1	1	1	2	2	2	2	2	2	2	2	2	2	3	3	3	3	3	3	3	3	3	3	4	4	4	4	4	4	4	4	4	4	5	5	5	5	5	5	5
		similarity	0.09592	0.08028	0.08176	0.14368	0.13372	0.1104	0.15366	0.15004	0.03637	0.18535	0.06278	0.04778	0.07352	0.24998	0.25756	0.26684	0.23397	0.23189	0.17	0.20581	0.24738	0.36981	0.26506	0.20124	0.27479	0.42724	0.25367	0.30252	0.31059	0.31338	0.2186	0.32769	0.26741	0.27509	0.20871	0.12287	0.16152	0.24226	0.20289	0.08516	0.30252	0.31059	0.31338	0.22423	0.27763	0.34172	0.4703
	NOGO template	label	1	1	1	1	1	1	1	1	1	1	2	2	2	2	2	2	2	2	2	2	3	3	3	3	3	3	3	3	3	3	4	4	4	4	4	4	4	4	4	4	5	5	5	5	5	5	5
		similarity	0.22729	0.21735	0.22945	0.21053	0.17685	0.18984	0.10358	0.19476	0.27688	0.39346	0.11791	0.17414	0.22151	0.18152	0.25953	0.29979	0.25285	0.27166	0.23513	0.41966	0.12901	0.34906	0.12343	0.15087	0.10608	0.23397	0.07601	0.15574	0.17062	0.09974	0.15628	0.34837	0.1517	0.17815	0.18892	0.11601	0.17148	0.35742	0.39412	0.34328	0.15574	0.17062	0.09974	0.16912	0.19216	0.09262	0.16756
fish8	GO template	label	1	1	1	1	1	1	1	1	1	1	2	2	2	2	2	2	2	2	2	2	3	3	3	3	3	3	3	3	3	3	4	4	4	4	4	4	4	4	4	4	5	5	5	5	5	5	5
		similarity	0.30685	0.35201	0.27886	0.28053	0.32296	0.28157	0.22307	0.26715	0.28525	0.24325	0.28566	0.15627	0.24088	0.23044	0.19937	0.18648	0.23377	0.24366	0.11885	0.18397	0.37038	0.37749	0.45675	0.28376	0.52101	0.37751	0.3871	0.3602	0.30347	0.54097	0.21586	0.24048	0.18632	0.16408	0.1944	0.22428	0.11587	0.18726	0.16264	0.06153	0.39801	0.39102	0.38535	0.33503	0.35684	0.39017	0.38166
	NOGO template	label	1	1	1	1	1	1	1	1	1	1	2	2	2	2	2	2	2	2	2	2	3	3	3	3	3	3	3	3	3	3	4	4	4	4	4	4	4	4	4	4	5	5	5	5	5	5	5
		similarity	0.3	0.41999	0.26067	0.21785	0.24513	0.3178	0.18621	0.2733	0.30581	0.22476	0.31584	0.1238	0.24042	0.22821	0.17317	0.22135	0.28523	0.22278	0.19282	0.21186	0.22649	0.27872	0.34429	0.26063	0.30771	0.25426	0.19953	0.25353	0.25021	0.27465	0.26681	0.31894	0.23773	0.22364	0.28285	0.4066	0.18387	0.3191	0.23024	0.16309	0.19912	0.27968	0.21606	0.19389	0.20742	0.24247	0.1749
fish9	GO template	label	1	1	1	1	1	1	1	1	1	1	2	2	2	2	2	2	2	2	2	2	3	3	3	3	3	3	3	3	3	3	4	4	4	4	4	4	4	4	4	4	5	5	5	5	5	5	5
		similarity	0.36019	0.30051	0.12623	0.12825	0.21451	0.04939	0.27906	0.10224	0.47106	0.33146	0.02586	0.30776	0.10656	0.03059	0.00537	0.14938	0.06336	0.03577	0.03967	0.19341	0.26811	0.20316	0.15453	-0.00602	0.14926	0.48362	0.46173	0.47554	0.57786	0.7042	0.21564	0.12793	0.18988	0.03639	0.03823	0.02833	0.12292	0.02691	0.09627	0.10237	0.47554	0.57786	0.7042	0.70682	0.69637	0.70558	0.52313
	NOGO template	label	1	1	1	1	1	1	1	1	1	1	2	2	2	2	2	2	2	2	2	2	3	3	3	3	3	3	3	3	3	3	4	4	4	4	4	4	4	4	4	4	5	5	5	5	5	5	5
		similarity	0.11	0.0758	0.08495	0.10591	0.06213	0.00369	0.12228	0.05071	0.21651	0.14902	0.06349	0.1318	0.06572	0.08759	0.06111	0.14143	0.11206	0.10296	0.11725	0.20426	0.1214	0.06318	0.13811	-0.00945	0.01155	0.21942	0.05818	0.15599	0.17377	0.24872	0.13762	0.20776	0.18933	0.27451	0.24269	0.20384	0.17652	0.24663	0.25926	0.28723	0.15599	0.17377	0.24872	0.23395	0.25981	0.27938	0.16646
fish10	GO template	label	1	1	1	1	1	1	1	1	1	1	2	2	2	2	2	2	2	2	2	2	3	3	3	3	3	3	3	3	3	3	4	4	4	4	4	4	4	4	4	4	5	5	5	5	5	5	5
		similarity	0.22156	0.21049	0.23821	0.21832	0.17388	0.20696	0.16246	0.21183	0.20931	0.21264	0.17976	0.17416	0.18607	0.17194	0.15364	0.1363	0.16422	0.15445	0.18876	0.16456	0.33171	0.2768	0.30985	0.30609	0.32523	0.29062	0.33744	0.36724	0.38376	0.34181	0.13747	0.1472	0.18251	0.16054	0.12852	0.14416	0.16204	0.15305	0.18343	0.16457	0.24301	0.21696	0.35617	0.37135	0.34517	0.31173	0.32915
	NOGO template	label	1	1	1	1	1	1	1	1	1	1	2	2	2	2	2	2	2	2	2	2	3	3	3	3	3	3	3	3	3	3	4	4	4	4	4	4	4	4	4	4	5	5	5	5	5	5	5
		similarity	0.20447	0.18958	0.23387	0.25656	0.25683	0.22748	0.22258	0.26199	0.24233	0.21649	0.19605	0.2422	0.14317	0.22514	0.14408	0.17377	0.21875	0.19421	0.22738	0.18184	0.17605	0.17971	0.23425	0.25138	0.23253	0.22374	0.20837	0.18967	0.18116	0.21035	0.18435	0.21598	0.24785	0.20653	0.20305	0.26947	0.2266	0.21199	0.24102	0.22673	0.19305	0.24179	0.23298	0.1906	0.23351	0.23165	0.1778
fish11	GO template	label	1	1	1	1	1	1	1	1	1	1	2	2	2	2	2	2	2	2	2	2	3	3	3	3	3	3	3	3	3	4	4	4	4	4	4	4	4	4	4	4	5	5	5	5	5	5	5
		similarity	0.13417	0.14113	0.13883	0.07878	0.0719	0.10248	0.10533	0.05376	0.13175	0.13302	0.07599	0.04578	0.10075	0.0684	0.06644	0.05793	0.08235	0.10986	0.09744	0.121	0.19946	0.15746	0.18301	0.12571	0.10685	0.15523	0.12978	0.40853	0.34153	0.13063	0.14247	0.08368	0.095	0.12472	0.08624	0.06535	0.0164	0.05282	0.14253	0.12333	0.4911	0.3955	0.38348	0.43966	0.50204	0.50449	0.49078
	NOGO template	label	1	1	1	1	1	1	1	1	1	1	2	2	2	2	2	2	2	2	2	2	3	3	3	3	3	3	3	3	3	4	4	4	4	4	4	4	4	4	4	4	5	5	5	5	5	5	5
		similarity	0.16667	0.13977	0.16471	0.10205	0.18004	0.15126	0.14823	0.15793	0.13638	0.14505	0.17368	0.1568	0.20201	0.10772	0.12134	0.14015	0.1484	0.06773	0.18381	0.12215	0.16438	0.11491	0.07819	0.17322	0.15234	0.17712	0.08512	0.07712	0.16143	0.18302	0.2231	0.18493	0.14122	0.13957	0.22548	0.19403	0.28223	0.27421	0.27609	0.30553	0.16126	0.0947	0.09166	0.07695	0.11834	0.11726	0.07367
fish12	GO template	label	1	1	1	1	1	1	1	1	1	1	2	2	2	2	2	2	2	2	2	2	3	3	3	3	3	3	3	3	3	3	4	4	4	4	4	4	4	4	4	4	5	5	5	5	5	5	5
		similarity	0.13026	0.14336	0.10628	0.11559	0.16107	0.20935	0.12561	0.11884	0.1706	0.20119	0.0864	0.13816	0.1823	0.09815	0.14358	0.11147	0.14519	0.08382	0.05041	0.06116	0.30968	0.17261	0.16933	0.17659	0.21658	0.31581	0.21954	0.26337	0.18895	0.30544	0.06764	0.05434	0.12541	0.14888	0.11761	-0.00269	0.0233	0.08497	0.1217	0.2009	0.21954	0.26337	0.18895	0.30544	0.2231	0.22305	0.1953
	NOGO template	label	1	1	1	1	1	1	1	1	1	1	2	2	2	2	2	2	2	2	2	2	3	3	3	3	3	3	3	3	3	3	4	4	4	4	4	4	4	4	4	4	5	5	5	5	5	5	5
		similarity	0.12417	0.10555	0.12292	0.10232	0.13743	0.05867	0.08947	0.05679	0.10494	0.10515	0.08997	0.14059	0.12976	0.11924	0.11916	0.10398	0.28557	0.26612	0.23196	0.28526	0.09493	0.13539	0.04739	0.10326	0.07581	0.16018	0.08854	0.16602	0.10037	0.17198	0.30808	0.27766	0.31719	0.30931	0.27275	0.27752	0.25858	0.20468	0.2825	0.35709	0.08854	0.16602	0.10037	0.17198	0.16005	0.20568	0.0746
fish13	GO template	label	1	1	1	1	1	1	1	1	1	1	2	2	2	2	2	2	2	2	2	2	3	3	3	3	3	3	3	3	3	3	4	4	4	4	4	4	4	4	4	4	5	5	5	5	5	5	5
		similarity	0.18492	0.21024	0.19656	0.18333	0.19501	0.20809	0.22503	0.22788	0.22274	0.24645	0.22517	0.18852	0.20824	0.21939	0.18959	0.22785	0.27766	0.16519	0.20571	0.23262	0.16036	0.29065	0.20529	0.1929	0.19637	0.22547	0.26753	0.2811	0.19433	0.24534	0.16306	0.1713	0.14705	0.20187	0.16738	0.21679	0.14488	0.1654	0.26407	0.13901	0.1929	0.19637	0.22547	0.26753	0.2811	0.19433	0.24534
	NOGO template	label	1	1	1	1	1	1	1	1	1	1	2	2	2	2	2	2	2	2	2	2	3	3	3	3	3	3	3	3	3	3	4	4	4	4	4	4	4	4	4	4	5	5	5	5	5	5	5
		similarity	0.17061	0.15354	0.12958	0.26325	0.15012	0.18507	0.22001	0.13759	0.18901	0.24112	0.2142	0.18562	0.15378	0.1753	0.16252	0.17894	0.16467	0.19545	0.26201	0.23815	0.19072	0.29011	0.24522	0.25256	0.18817	0.13117	0.19905	0.10006	0.10197	0.24614	0.16444	0.17029	0.19712	0.28213	0.20389	0.22491	0.19688	0.22504	0.12314	0.21603	0.25256	0.18817	0.13117	0.19905	0.10006	0.10197	0.24614
fish14	GO template	label	1	1	1	1	1	1	1	1	1	1	2	2	2	2	2	2	2	2	2	2	3	3	3	3	3	3	3	3	3	3	4	4	4	4	4	4	4	4	4	4	5	5	5	5	5	5	5
		similarity	0.08557	0.00807	0.12612	0.15798	0.12126	0.13882	0.1429	0.10961	0.1457	0.12815	0.1374	0.12353	0.11945	0.10256	0.1211	0.0988	0.08493	0.15045	0.11874	0.10088	0.1981	0.12736	0.21717	0.23891	0.34394	0.29279	0.20311	0.20073	0.19947	0.22449	0.12075	0.11778	0.15995	0.15069	0.10581	0.14121	0.13342	0.08963	0.15714	0.09192	0.20311	0.20073	0.19947	0.22449	0.32961	0.38279	0.3729
	NOGO template	label	1	1	1	1	1	1	1	1	1	1	2	2	2	2	2	2	2	2	2	2	3	3	3	3	3	3	3	3	3	3	4	4	4	4	4	4	4	4	4	4	5	5	5	5	5	5	5
		similarity	0.14351	0.06696	0.1953	0.2183	0.17793	0.16019	0.18883	0.17082	0.19433	0.22422	0.19313	0.17366	0.16992	0.12663	0.16933	0.13715	0.13204	0.15115	0.19395	0.18658	0.16261	0.18249	0.18546	0.21702	0.14887	0.10112	0.24383	0.11894	0.13855	0.21345	0.25596	0.2426	0.21807	0.23793	0.16414	0.2403	0.13477	0.22976	0.29451	0.22747	0.24383	0.11894	0.13855	0.21345	0.13338	0.1376	0.13115
fish15	GO template	label	1	1	1	1	1	1	1	1	1	1	2	2	2	2	2	2	2	2	2	2	3	3	3	3	3	3	3	3	3	3	4	4	4	4	4	4	4	4	4	4	5	5	5	5	5	5	5
		similarity	0.03823	0.02129	0.05667	0.30591	0.08959	0.0318	0.01972	0.2231	0.18336	0.28009	0.00446	0.01688	0.25083	0.23599	0.0052	0.0443	0.18048	0.22867	-0.01134	0.08922	0.41282	0.34693	0.29774	0.24274	0.30537	0.36563	0.20572	0.38294	0.37875	0.08225	0.0597	0.13637	0.05427	0.15659	0.00851	0.1095	0.00699	0.09255	0.09861	0.11243	0.38294	0.37875	0.08225	0.39164	0.52299	0.54189	0.26176
	NOGO template	label	1	1	1	1	1	1	1	1	1	1	2	2	2	2	2	2	2	2	2	2	3	3	3	3	3	3	3	3	3	3	4	4	4	4	4	4	4	4	4	4	5	5	5	5	5	5	5
		similarity	0.07472	0.08822	0.0823	0.10719	0.10923	0.10329	0.0695	0.09999	0.07509	0.09661	0.28341	0.18596	0.24839	0.21685	0.37909	0.40856	0.31499	0.29482	0.29083	0.23975	0.07127	0.10035	0.09533	0.12891	0.08431	0.09053	0.11833	0.10163	0.08505	0.14454	0.22477	0.23618	0.24937	0.19587	0.44546	0.40137	0.29171	0.39577	0.31827	0.44785	0.10163	0.08505	0.14454	0.09713	0.05601	0.06103	0.01416
fish16	GO template	label	1	1	1	1	1	1	1	1	1	1	2	2	2	2	2	2	2	2	2	2	3	3	3	3	3	3	3	3	3	3	4	4	4	4	4	4	4	4	4	4	5	5	5	5	5	5	5
		similarity	0.0424	0.05782	0.03465	0.0877	0.11127	0.14451	0.05778	0.0767	0.0662	0.06623	0.02483	0.03043	0.04768	0.06826	0.0803	0.05038	0.08607	0.05896	0.0604	0.09898	0.074	0.08965	0.08585	0.07086	0.09978	0.38754	0.18958	0.47216	0.22684	0.3578	0.10684	0.11213	0.09218	0.07041	0.04006	0.08561	0.00937	0.07158	0.06	0.08844	0.09978	0.38754	0.18958	0.47216	0.22684	0.3578	0.22727
	NOGO template	label	1	1	1	1	1	1	1	1	1	1	2	2	2	2	2	2	2	2	2	2	3	3	3	3	3	3	3	3	3	3	4	4	4	4	4	4	4	4	4	4	5	5	5	5	5	5	5
		similarity	0.09568	0.09441	0.09955	0.09325	0.15825	0.12384	0.10839	0.08453	0.0902	0.11193	0.05649	0.10493	0.10426	0.11335	0.10308	0.11285	0.13534	0.1261	0.06993	0.09461	0.08213	0.08429	0.10935	0.11247	0.08688	0.11095	0.12187	0.09343	0.11897	0.09051	0.14139	0.116	0.16865	0.10411	0.16905	0.24431	0.20483	0.20229	0.1814	0.20665	0.08688	0.11095	0.12187	0.09343	0.11897	0.09051	0.1668
fish17	GO template	label	1	1	1	1	1	1	1	1	1	1	2	2	2	2	2	2	2	2	2	2	3	3	3	3	3	3	3	3	3	3	4	4	4	4	4	4	4	4	4	4	5	5	5	5	5	5	5
		similarity	0.05725	0.08076	0.07507	0.06782	0.08839	0.10238	0.07249	0.09735	0.07857	0.11682	0.04215	0.05516	0.10379	0.05017	0.04798	0.05616	0.06126	0.0406	0.04364	0.04651	0.15178	0.14279	0.21323	0.23335	0.14594	0.20229	0.17946	0.18092	0.17947	0.15057	0.04449	0.05854	0.0311	0.02389	0.02189	0.09807	0.03476	0.06138	0.05972	0.085	0.27556	0.17706	0.26034	0.30634	0.25881	0.30059	0.30105
	NOGO template	label	1	1	1	1	1	1	1	1	1	1	2	2	2	2	2	2	2	2	2	2	3	3	3	3	3	3	3	3	3	3	4	4	4	4	4	4	4	4	4	4	5	5	5	5	5	5	5
		similarity	0.07254	0.11002	0.10123	0.09911	0.0945	0.08842	0.0816	0.0956	0.07106	0.07906	0.0538	0.0694	0.07346	0.06908	0.06479	0.07157	0.08157	0.05546	0.09102	0.09192	0.08055	0.07899	0.0308	0.08172	0.0896	0.05988	0.0841	0.08228	0.10601	0.08645	0.13243	0.0874	0.10301	0.10512	0.12186	0.1003	0.11155	0.13096	0.10097	0.11037	0.05333	0.06995	0.07494	0.07535	0.02877	0.11467	0.06684
fish18	GO template	label	1	1	1	1	1	1	1	1	1	1	2	2	2	2	2	2	2	2	2	2	3	3	3	3	3	3	3	3	3	3	4	4	4	4	4	4	4	4	4	4	5	5	5	5	5	5	5
		similarity	0.13269	0.06175	0.11355	0.18118	0.12463	0.1563	0.26668	0.22749	0.2736	0.20298	0.09511	0.14138	0.16912	0.16112	0.2609	0.29206	0.18914	0.20392	0.26624	0.24188	0.24281	0.32762	0.30713	0.34591	0.41257	0.34527	0.46228	0.45759	0.37941	0.41854	0.15547	0.19849	0.20642	0.1777	0.14194	0.16958	0.16482	0.21262	0.19674	0.20922	0.34527	0.46228	0.45759	0.37941	0.41854	0.45731	0.4504
	NOGO template	label	1	1	1	1	1	1	1	1	1	1	2	2	2	2	2	2	2	2	2	2	3	3	3	3	3	3	3	3	3	3	4	4	4	4	4	4	4	4	4	4	5	5	5	5	5	5	5
		similarity	0.20422	0.14482	0.20899	0.29744	0.23467	0.40643	0.43296	0.16957	0.25071	0.24193	0.18897	0.23279	0.21509	0.30767	0.1967	0.18992	0.17154	0.24489	0.2049	0.17639	0.33553	0.18781	0.12418	0.31134	0.23581	0.20353	0.23158	0.32965	0.19849	0.13987	0.25063	0.28471	0.26076	0.27333	0.27274	0.21317	0.2748	0.21745	0.22498	0.33957	0.20353	0.23158	0.32965	0.19849	0.13987	0.27561	0.15579
fish19	GO template	label	1	1	1	1	1	1	1	1	1	1	2	2	2	2	2	2	2	2	2	2	3	3	3	3	3	3	3	3	3	3	4	4	4	4	4	4	4	4	4	4	5	5	5	5	5	5	5
		similarity	0.12848	0.06626	0.15109	0.19061	0.15952	0.17759	0.16862	0.19816	0.16199	0.19087	0.12146	0.13267	0.16179	0.12287	0.10394	0.14201	0.13915	0.14462	0.12138	0.12607	0.1547	0.17935	0.21221	0.14552	0.21277	0.13858	0.17707	0.19425	0.19265	0.23828	0.14024	0.11966	0.14868	0.12536	0.09585	0.11986	0.12312	0.10972	0.10175	0.17837	0.30827	0.34599	0.27309	0.31168	0.288	0.26277	0.2881
	NOGO template	label	1	1	1	1	1	1	1	1	1	1	2	2	2	2	2	2	2	2	2	2	3	3	3	3	3	3	3	3	3	3	4	4	4	4	4	4	4	4	4	4	5	5	5	5	5	5	5
		similarity	0.16299	0.07714	0.15618	0.14963	0.11759	0.13223	0.15854	0.14306	0.15472	0.13332	0.14053	0.13447	0.14703	0.15538	0.13027	0.15067	0.1528	0.14704	0.14465	0.16614	0.12394	0.12126	0.13741	0.13488	0.13684	0.13103	0.11942	0.12027	0.14092	0.14869	0.11505	0.13759	0.15178	0.15443	0.13709	0.18024	0.146	0.13617	0.14354	0.21784	0.19899	0.22308	0.14851	0.15659	0.18798	0.20678	0.15475
fish20	GO template	label	1	1	1	1	1	1	1	1	1	1	2	2	2	2	2	2	2	2	2	2	3	3	3	3	3	3	3	3	3	3	4	4	4	4	4	4	4	4	4	4	5	5	5	5	5	5	5
		similarity	0.05167	0.05	0.12301	0.13808	0.15745	0.17829	0.20253	0.11073	0.08119	0.14651	0.03525	0.11754	0.16189	0.07883	0.10494	0.23358	0.02624	0.184	0.07842	0.10918	0.16834	0.27362	0.28375	0.05702	0.33209	0.36649	0.33559	0.32067	0.52112	0.47151	0.07844	0.34213	0.13511	0.18611	0.40902	0.19729	0.22158	0.21401	0.26267	0.19467	0.36649	0.33559	0.32067	0.52112	0.47151	0.55165	0.48818
	NOGO template	label	1	1	1	1	1	1	1	1	1	1	2	2	2	2	2	2	2	2	2	2	3	3	3	3	3	3	3	3	3	3	4	4	4	4	4	4	4	4	4	4	5	5	5	5	5	5	5
		similarity	0.06961	0.08046	0.06688	0.10113	0.09347	0.14844	0.12716	0.06385	0.09367	0.12996	0.04682	0.05133	0.08651	0.11254	0.06622	0.05838	0.11793	0.05072	0.07878	0.15767	0.0849	0.17393	0.20594	0.16773	0.17064	0.22154	0.11753	0.25452	0.2331	0.24499	0.14309	0.13358	0.12131	0.14407	0.23115	0.24335	0.27593	0.24896	0.33345	0.27105	0.22154	0.11753	0.25452	0.2331	0.24499	0.32014	0.34544
fish21	GO template	label	1	1	1	1	1	1	1	1	1	1	2	2	2	2	2	2	2	2	2	2	3	3	3	3	3	3	3	3	3	3	4	4	4	4	4	4	4	4	4	4	5	5	5	5	5	5	5
		similarity	0.14049	0.22246	0.11446	0.13056	0.17566	0.16448	0.2324	0.22412	0.2091	0.1772	0.03955	0.1448	0.15298	0.11188	0.08058	0.11689	0.12184	0.14771	0.1298	0.14879	0.09414	0.34688	0.37711	0.35204	0.24978	0.21784	0.48437	0.36528	0.52253	0.37705	0.14951	0.07881	0.08416	0.12615	0.11893	0.1387	0.11415	0.0981	0.2598	0.13557	0.37705	0.40318	0.56093	0.62773	0.55367	0.56162	0.36569
	NOGO template	label	1	1	1	1	1	1	1	1	1	1	2	2	2	2	2	2	2	2	2	2	3	3	3	3	3	3	3	3	3	3	4	4	4	4	4	4	4	4	4	4	5	5	5	5	5	5	5
		similarity	0.05715	0.15512	0.12532	0.16685	0.1615	0.17991	0.18755	0.16605	0.14837	0.12579	0.06822	0.13316	0.17864	0.14733	0.14188	0.16683	0.13967	0.15597	0.18675	0.20738	0.05265	0.20406	0.17802	0.17355	0.14095	0.13895	0.19393	0.25874	0.21741	0.1332	0.18944	0.21091	0.15685	0.18202	0.17213	0.25001	0.23644	0.1892	0.25273	0.24361	0.1332	0.14101	0.23257	0.28937	0.25717	0.25965	0.2207
fish22	GO template	label	1	1	1	1	1	1	1	1	1	1	2	2	2	2	2	2	2	2	2	2	3	3	3	3	3	3	3	3	3	3	4	4	4	4	4	4	4	4	4	4	5	5	5	5	5	5	5
		similarity	0.11713	0.13073	0.21981	0.17961	0.23104	0.24574	0.26599	0.16136	0.2108	0.3304	0.12488	0.10552	0.15669	0.09226	0.15256	0.1843	0.1653	0.08531	0.05864	0.06904	0.26101	0.28875	0.43562	0.22256	0.32009	0.31682	0.36393	0.4248	0.50396	0.46522	0.12732	0.14061	0.15465	0.12311	0.14941	0.12753	0.09482	0.08446	0.22038	0.06256	0.58395	0.5604	0.57242	0.38186	0.52466	0.50318	0.55121
	NOGO template	label	1	1	1	1	1	1	1	1	1	1	2	2	2	2	2	2	2	2	2	2	3	3	3	3	3	3	3	3	3	3	4	4	4	4	4	4	4	4	4	4	5	5	5	5	5	5	5
		similarity	0.20547	0.25518	0.17285	0.21844	0.17048	0.11194	0.0778	0.14405	0.17909	0.17624	0.19695	0.25481	0.22446	0.23184	0.24088	0.14642	0.15203	0.25701	0.28114	0.22595	0.2581	0.24542	0.01226	0.13783	0.16593	0.14025	0.1439	0.05514	0.07286	0.12191	0.32761	0.29678	0.21804	0.24178	0.1836	0.22475	0.28287	0.31223	0.38755	0.3637	0.10928	0.07114	0.07465	0.22901	0.16826	0.16457	0.17147
fish23	GO template	label	1	1	1	1	1	1	1	1	1	1	2	2	2	2	2	2	2	2	2	2	3	3	3	3	3	3	3	3	3	3	4	4	4	4	4	4	4	4	4	4	5	5	5	5	5	5	5
		similarity	0.20942	0.19266	0.19605	0.21576	0.22503	0.23128	0.20638	0.20953	0.20324	0.19915	0.18664	0.14241	0.17659	0.18132	0.19836	0.19296	0.19682	0.20129	0.21389	0.16991	0.23608	0.20136	0.21691	0.21527	0.23297	0.19846	0.21708	0.21826	0.23527	0.23101	0.18684	0.21696	0.21048	0.22011	0.20044	0.2207	0.18722	0.19172	0.19835	0.2072	0.23049	0.30581	0.29766	0.30109	0.25882	0.32113	0.23413
	NOGO template	label	1	1	1	1	1	1	1	1	1	1	2	2	2	2	2	2	2	2	2	2	3	3	3	3	3	3	3	3	3	3	4	4	4	4	4	4	4	4	4	4	5	5	5	5	5	5	5
		similarity	0.20203	0.18826	0.16481	0.19664	0.20224	0.24214	0.18756	0.21549	0.20616	0.21478	0.21147	0.18666	0.19849	0.1929	0.20014	0.19082	0.22772	0.20283	0.23279	0.22076	0.23285	0.21711	0.22492	0.21676	0.22092	0.19217	0.20644	0.23974	0.2045	0.23547	0.2055	0.26885	0.21703	0.25573	0.24608	0.20741	0.18259	0.21811	0.22556	0.22407	0.19558	0.18181	0.22269	0.21535	0.17251	0.20642	0.18332
fish24	GO template	label	1	1	1	1	1	1	1	1	1	1	2	2	2	2	2	2	2	2	2	2	3	3	3	3	3	3	3	3	4	4	4	4	4	4	4	4	4	4	4	4	5	5	5	5	5	5	5
		similarity	0.02871	0.04314	0.13578	0.06667	0.06716	0.07374	0.21056	0.1124	0.07692	0.06269	0.14895	0.06687	0.05993	0.22069	0.08079	0.15259	0.0999	0.15649	0.03372	0.04008	0.36963	0.51305	0.41065	0.46673	0.42198	0.47549	0.48526	0.55669	0.02592	0.05181	0.11431	0.15092	0.091	0.22145	0.16139	0.14982	0.07406	0.02275	0.05866	-0.00097	0.59009	0.44474	0.56482	0.58125	0.57021	0.52767	0.56434
	NOGO template	label	1	1	1	1	1	1	1	1	1	1	2	2	2	2	2	2	2	2	2	2	3	3	3	3	3	3	3	3	4	4	4	4	4	4	4	4	4	4	4	4	5	5	5	5	5	5	5
		similarity	0.09088	0.00287	0.03567	0.01292	0.0146	-0.01211	0.41278	0.14271	0.11939	0.01598	0.30642	0.09142	0.24888	0.24966	0.10046	0.27714	0.12783	0.41877	0.29132	0.31502	0.04197	0.41571	0.00125	0.02162	-0.02537	-0.00637	0.01577	-0.02125	0.00393	0.11297	0.42102	0.60366	0.59048	0.6346	0.62007	0.5856	0.28016	0.41334	0.52679	0.14052	0.04461	0.0011	0.0021	0.0986	0.06393	0.35284	0.25063
fish25	GO template	label	1	1	1	1	1	1	1	1	1	1	2	2	2	2	2	2	2	2	2	2	3	3	3	3	3	3	3	3	3	3	4	4	4	4	4	4	4	4	4	4	5	5	5	5	5	5	5
		similarity	0.25776	0.23514	0.19379	0.23874	0.32217	0.29091	0.27223	0.28962	0.22802	0.21821	0.18713	0.15154	0.25083	0.20447	0.21361	0.21227	0.19546	0.18053	0.3293	0.28417	0.27299	0.31736	0.29348	0.27706	0.29083	0.29855	0.27138	0.2637	0.27082	0.31468	0.19343	0.2689	0.27351	0.22471	0.20012	0.2425	0.20122	0.24194	0.22717	0.20001	0.33693	0.28744	0.32509	0.35556	0.34366	0.30318	0.32087
	NOGO template	label	1	1	1	1	1	1	1	1	1	1	2	2	2	2	2	2	2	2	2	2	3	3	3	3	3	3	3	3	3	3	4	4	4	4	4	4	4	4	4	4	5	5	5	5	5	5	5
		similarity	0.25382	0.25949	0.253	0.23955	0.2157	0.24288	0.28024	0.26667	0.27004	0.25503	0.28144	0.25343	0.29485	0.27279	0.2598	0.24767	0.28739	0.26905	0.20884	0.22943	0.27925	0.23724	0.25956	0.25573	0.24343	0.19671	0.20413	0.18817	0.26431	0.30279	0.26267	0.28309	0.29341	0.29442	0.26684	0.26671	0.28839	0.2769	0.22702	0.23871	0.22547	0.1716	0.24779	0.20133	0.27783	0.22149	0.20618
fish26	GO template	label	1	1	1	1	1	1	1	1	1	1	2	2	2	2	2	2	2	2	2	2	3	3	3	3	3	3	3	3	3	3	4	4	4	4	4	4	4	4	4	4	5	5	5	5	5	5	5
		similarity	0.14687	0.16553	0.20628	0.229	0.22478	0.2166	0.24206	0.23749	0.19906	0.2403	0.21123	0.23657	0.19586	0.1796	0.17622	0.22062	0.21851	0.21651	0.18909	0.18286	0.22414	0.27632	0.23807	0.26652	0.23442	0.21671	0.22537	0.22469	0.25267	0.28083	0.17181	0.17337	0.21653	0.17063	0.19566	0.23519	0.18326	0.20647	0.17267	0.17491	0.22469	0.25267	0.28083	0.24572	0.22256	0.21834	0.22544
	NOGO template	label	1	1	1	1	1	1	1	1	1	1	2	2	2	2	2	2	2	2	2	2	3	3	3	3	3	3	3	3	3	3	4	4	4	4	4	4	4	4	4	4	5	5	5	5	5	5	5
		similarity	0.14391	0.1526	0.19632	0.22933	0.20285	0.1214	0.2455	0.22436	0.17905	0.27945	0.16047	0.22094	0.22622	0.2036	0.16046	0.2313	0.26081	0.27387	0.18698	0.1194	0.21155	0.22116	0.25236	0.25146	0.19233	0.17757	0.2187	0.06412	0.12838	0.23313	0.1526	0.1834	0.20901	0.18274	0.23034	0.21355	0.21691	0.21692	0.24182	0.25971	0.06412	0.12838	0.23313	0.23186	0.13957	0.13041	0.18546
fish27	GO template	label	1	1	1	1	1	1	1	1	1	1	2	2	2	2	2	2	2	2	2	2	3	3	3	3	3	3	3	3	3	3	4	4	4	4	4	4	4	4	4	4	5	5	5	5	5	5	5
		similarity	0.36859	0.32676	0.28705	0.34058	0.4106	0.27726	0.22003	0.3055	0.28993	0.32812	0.24673	0.29091	0.18894	0.27361	0.22821	0.21859	0.23	0.28368	0.34178	0.297	0.28406	0.25148	0.23287	0.27347	0.30583	0.3128	0.29104	0.3063	0.33344	0.24037	0.2918	0.22016	0.27875	0.30658	0.27416	0.27449	0.30381	0.3607	0.19339	0.18161	0.27347	0.30583	0.3128	0.29104	0.3063	0.33344	0.24037
	NOGO template	label	1	1	1	1	1	1	1	1	1	1	2	2	2	2	2	2	2	2	2	2	3	3	3	3	3	3	3	3	3	3	4	4	4	4	4	4	4	4	4	4	5	5	5	5	5	5	5
		similarity	0.36518	0.32159	0.39116	0.34772	0.42446	0.28468	0.24902	0.33732	0.30132	0.37077	0.26894	0.36846	0.24138	0.29002	0.23527	0.2288	0.23487	0.27612	0.45303	0.3389	0.28568	0.25527	0.28646	0.28175	0.2243	0.33869	0.24921	0.23648	0.26754	0.16479	0.30879	0.24936	0.30879	0.29079	0.31538	0.33467	0.34845	0.27789	0.22395	0.27057	0.28175	0.2243	0.33869	0.24921	0.23648	0.26754	0.16479
fish28	GO template	label	1	1	1	1	1	1	1	1	1	1	2	2	2	2	2	2	2	2	2	2	3	3	3	3	3	3	3	3	3	3	4	4	4	4	4	4	4	4	4	4	5	5	5	5	5	5	5
		similarity	0.02726	0.05419	0.06848	0.08188	0.03459	0.04044	0.03918	0.07182	-0.01307	0.05881	0.052	0.03836	0.07802	0.05049	0.064	0.06929	0.05116	0.03704	0.02516	0.04171	0.02538	0.05859	0.05854	0.05697	0.03935	0.07137	0.02572	0.0503	0.0576	0.04455	0.08985	0.0848	0.08242	0.0942	0.06972	0.01566	0.01046	0.0754	0.06748	0.02751	0.11081	0.06631	0.17158	0.22442	0.13781	0.16277	0.25146
	NOGO template	label	1	1	1	1	1	1	1	1	1	1	2	2	2	2	2	2	2	2	2	2	3	3	3	3	3	3	3	3	3	3	4	4	4	4	4	4	4	4	4	4	5	5	5	5	5	5	5
		similarity	0.05233	0.05737	0.06576	0.06004	0.05001	0.03212	0.06364	0.05333	0.04157	0.04683	0.05527	0.061	0.06208	0.03628	0.02206	0.02281	0.06282	0.0968	0.08966	0.09236	0.03615	0.04884	0.06942	0.08415	0.06993	0.05887	0.05024	0.0672	0.07798	0.04927	0.08021	0.07887	0.1022	0.0742	0.06207	0.06911	0.06115	0.08192	0.05887	0.05154	0.08147	0.12006	0.10964	0.04665	0.08947	0.04987	0.28788
fish29	GO template	label	1	1	1	1	1	1	1	1	1	1	2	2	2	2	2	2	2	2	2	2	3	3	3	3	3	3	3	3	3	3	4	4	4	4	4	4	4	4	4	4	5	5	5	5	5	5	5
		similarity	0.21584	0.20722	0.22265	0.17725	0.21535	0.26032	0.19952	0.20249	0.29394	0.27487	0.1486	0.17954	0.20133	0.17833	0.25217	0.18663	0.23814	0.23495	0.256	0.24736	0.32395	0.34841	0.24504	0.24427	0.17082	0.16542	0.15506	0.31144	0.19585	0.27298	0.16974	0.12866	0.18495	0.15182	0.23097	0.23006	0.21121	0.15587	0.18645	0.22301	0.1566	0.23006	0.2281	0.38436	0.39433	0.3772	0.38878
	NOGO template	label	1	1	1	1	1	1	1	1	1	1	2	2	2	2	2	2	2	2	2	2	3	3	3	3	3	3	3	3	3	3	4	4	4	4	4	4	4	4	4	4	5	5	5	5	5	5	5
		similarity	0.30216	0.3074	0.33997	0.24706	0.16773	0.23172	0.21984	0.25549	0.30846	0.3364	0.15827	0.20969	0.25697	0.33804	0.20679	0.21718	0.23126	0.22297	0.30987	0.31195	0.34072	0.35521	0.28197	0.2194	0.21914	0.29603	0.24189	0.29579	0.14071	0.17865	0.18232	0.19525	0.28854	0.14499	0.22565	0.2251	0.22393	0.18082	0.29746	0.28073	0.30823	0.37482	0.12479	0.15273	0.18523	0.13366	0.19128
fish30	GO template	label	1	1	1	1	1	1	1	1	1	1	2	2	2	2	2	2	2	2	2	2	3	3	3	3	3	3	3	3	3	3	4	4	4	4	4	4	4	4	4	4	5	5	5	5	5	5	5
		similarity	0.17319	0.17649	0.20526	0.20364	0.17987	0.1348	0.16465	0.19567	0.15212	0.16953	0.12605	0.14959	0.18135	0.16657	0.18948	0.1526	0.14713	0.15642	0.0872	0.08314	0.13327	0.16198	0.14966	0.22092	0.20554	0.22004	0.16288	0.17658	0.19317	0.1843	0.19081	0.16328	0.16153	0.16866	0.20776	0.18357	0.12632	0.13671	0.20355	0.23493	0.24083	0.17608	0.2154	0.23025	0.20658	0.2805	0.2789
	NOGO template	label	1	1	1	1	1	1	1	1	1	1	2	2	2	2	2	2	2	2	2	2	3	3	3	3	3	3	3	3	3	3	4	4	4	4	4	4	4	4	4	4	5	5	5	5	5	5	5
		similarity	0.10243	0.1522	0.13236	0.12958	0.10913	0.08367	0.18861	0.14532	0.1327	0.10734	0.08551	0.09789	0.10565	0.09927	0.15365	0.12382	0.14215	0.11456	0.05906	0.0617	0.09507	0.0941	0.11045	0.17986	0.16637	0.18429	0.13302	0.14009	0.16027	0.18156	0.16678	0.21005	0.2337	0.20906	0.16402	0.1352	0.12685	0.13431	0.1768	0.17942	0.22941	0.19742	0.16491	0.13976	0.11923	0.17546	0.2172
fish31	GO template	label	1	1	1	1	1	1	1	1	1	1	2	2	2	2	2	2	2	2	2	2	3	3	3	3	3	3	3	3	3	3	3	4	4	4	4	4	4	4	4	4	5	5	5	5	5	5	5
		similarity	0.21178	0.22956	0.24937	0.20512	0.21411	0.09798	0.10211	0.11813	0.10016	0.19734	0.04538	0.10613	0.08493	0.12325	0.0602	0.09718	0.2725	0.04479	0.01912	0.20837	0.1767	0.21352	0.24897	0.25158	0.32138	0.2864	0.26372	0.18817	0.20533	0.19627	0.31585	0.01351	0.04013	0.01788	0.09516	0.17662	0.11534	0.11378	0.11873	0.0838	0.31547	0.34279	0.4214	0.3374	0.3073	0.2005	0.30431
	NOGO template	label	1	1	1	1	1	1	1	1	1	1	2	2	2	2	2	2	2	2	2	2	3	3	3	3	3	3	3	3	3	3	3	4	4	4	4	4	4	4	4	4	5	5	5	5	5	5	5
		similarity	0.30343	0.27162	0.16781	0.25598	0.27336	0.07541	0.1873	0.08121	0.02848	0.08029	0.13791	0.14016	0.15047	0.07634	0.08454	0.07087	0.36269	0.27415	0.24401	0.34714	0.0593	0.20865	0.1682	0.16125	0.1992	0.17185	0.15667	0.15107	0.13702	0.04164	0.11941	0.3695	0.40767	0.30284	0.38067	0.43298	0.29665	0.36878	0.33016	0.33537	0.13915	0.22884	0.22234	0.05244	0.04814	0.11498	0.07543
fish32	GO template	label	1	1	1	1	1	1	1	1	1	1	2	2	2	2	2	2	2	2	2	2	3	3	3	3	3	3	3	3	3	3	4	4	4	4	4	4	4	4	4	4	5	5	5	5	5	5	5
		similarity	0.12642	0.13944	0.11532	0.15243	0.14889	0.15801	0.19497	0.22185	0.18796	0.15878	0.09518	0.06557	0.10713	0.1102	0.09447	0.1144	0.12495	0.10183	0.08478	0.1052	0.20353	0.22091	0.19934	0.18645	0.24897	0.269	0.19322	0.17284	0.17202	0.20161	0.16281	0.10209	0.14975	0.128	0.11106	0.15996	0.11325	0.1271	0.10814	0.10864	0.27884	0.25052	0.26301	0.32114	0.31755	0.30842	0.35901
	NOGO template	label	1	1	1	1	1	1	1	1	1	1	2	2	2	2	2	2	2	2	2	2	3	3	3	3	3	3	3	3	3	3	4	4	4	4	4	4	4	4	4	4	5	5	5	5	5	5	5
		similarity	0.12662	0.12491	0.11815	0.13741	0.14302	0.14555	0.15259	0.14051	0.14868	0.13203	0.16257	0.14429	0.18393	0.1793	0.1658	0.1926	0.20196	0.18242	0.14521	0.18293	0.17095	0.14237	0.14342	0.1352	0.16288	0.17775	0.12885	0.14135	0.14288	0.17229	0.19277	0.14913	0.24842	0.2	0.17274	0.23114	0.19597	0.21373	0.17438	0.18632	0.19709	0.21514	0.22066	0.16692	0.22201	0.20416	0.1783
[truncated: 328 more columns]

## Sheet: Supplementary Figure 3
Supplementary Figure 3
fish1	number of components	150	151	152	153	154	155	156	157	158	159	160	161	162	163	164	165	166	167	168	169	170	171	172	173	174	175	176	177	178	179	180
	AIC	-30693300	-30831500	-30574700	-30702000	-30761600	-30565500	-30686400	-30907500	-30774700	-30680000	-30715700	-30706700	-30760600	-30747800	-30501300	-30485300	-30423900	-30611600	-30394000	-30632100	-30330300	-30393300	-30606500	-30523100	-30669400	-30532800	-30482600	-30512700	-30414800	-30538700	-30321500
fish2	number of components	80	81	82	83	84	85	86	87	88	89	90	91	92	93	94	95	96	97	98	99	100	101	102	103	104	105	106	107	108	109	110	111	112	113	114	115	116	117	118	119	120	121	122	123	124	125	126	127
	AIC	-15770600	-15764900	-15863200	-15731300	-15923800	-15890500	-15902000	-15920700	-15956500	-16026100	-16000300	-15982200	-16005300	-16013800	-16148600	-16121500	-16045500	-16113200	-16187700	-16196300	-16177600	-16346500	-16218800	-16270100	-16374900	-16304900	-16378600	-16269000	-16262000	-16405600	-16314200	-16262500	-16367800	-16526000	-16348700	-16557400	-16519000	-16417300	-16374800	-16542800	-16536300	-16681200	-16586000	-16410000	-16596700	-16705900	-16577400	-16581000
fish3	number of components	80	81	82	83	84	85	86	87	88	89	90	91	92	93	94	95	96	97	98	99	100	101	102	103	104	105	106	107	108	109	110	111	112	113	114	115	116	117	118	119	120	121	122	123	124	125	126	127
	AIC	-43945500	-44363200	-44089000	-44106800	-44380500	-44432800	-44590200	-44689000	-44485400	-44842800	-44894900	-44578700	-44553300	-44893800	-44961300	-45126500	-45049500	-45231900	-45139400	-45128900	-45133500	-45328700	-45335100	-45198400	-45330700	-45542700	-45469600	-45513400	-45301700	-45740700	-45850400	-45600200	-45916500	-45774300	-45940400	-46153600	-45916700	-45740300	-46164300	-45963900	-45917700	-46165400	-45914200	-45946900	-45954300	-46038000	-46125400	-46129100
fish4	number of components	80	81	82	83	84	85	86	87	88	89	90	91	92	93	94	95	96	97	98	99	100	101	102	103	104	105	106	107	108	109	110	111	112	113	114	115	116	117	118	119	120	121	122	123	124	125	126	127
	AIC	-48546600	-48629600	-48761800	-48493200	-48876900	-48913700	-49118200	-49269200	-49434600	-48915100	-49050800	-49386900	-49160100	-49711200	-49475200	-49763000	-49603100	-49393600	-49606000	-49626400	-49718700	-50012700	-49734100	-49602800	-49279200	-49857900	-49761400	-49675100	-49418000	-49860400	-49835000	-49964300	-49962800	-50013300	-50200700	-50017900	-49858300	-50085400	-50284700	-49452700	-49969000	-49955400	-49695800	-49907900	-49506300	-49654400	-49988100	-50094400
fish5	number of components	80	81	82	83	84	85	86	87	88	89	90	91	92	93	94	95	96	97	98	99	100	101	102	103	104	105	106	107	108	109	110	111	112	113	114	115	116	117	118	119	120	121	122	123	124	125	126	127
	AIC	-45573100	-45851700	-45833900	-45812900	-45823200	-46031800	-46113200	-46136800	-46300500	-46005100	-46074600	-46356600	-46618800	-46485800	-46747200	-46781600	-46738500	-46781600	-46739800	-46960300	-46769400	-46735100	-47043500	-46878700	-46943300	-47255900	-46781300	-47139100	-47274600	-47239900	-47006300	-47436000	-47261700	-47344800	-47331100	-47719100	-47739200	-47475600	-47282500	-47507400	-47661400	-47460500	-47523500	-47730300	-47530800	-47563400	-47805000	-47796400
fish6	number of components	100	101	102	103	104	105	106	107	108	109	110	111	112	113	114	115	116	117	118	119	120	121	122	123	124	125	126	127	128	129	130	131	132	133	134	135	136	137	138	139	140	141	142	143	144	145	146	147
	AIC	-50400100	-49560100	-49850000	-50462000	-49393600	-50031800	-50249300	-50262400	-50601500	-50234000	-50780200	-50483200	-50651900	-50252500	-50474300	-50925100	-50895700	-51174500	-50850300	-50891800	-51184500	-51106000	-51709100	-51849000	-51717100	-51147000	-50781600	-51005900	-50681100	-51340500	-50968500	-51130300	-51937600	-51929000	-51483000	-51195100	-51407600	-51802700	-51231400	-51386000	-51930100	-51475300	-51737900	-51533100	-51901900	-51992200	-52073600	-51715800
fish7	number of components	50	51	52	53	54	55	56	57	58	59	60	61	62	63	64	65	66	67	68	69	70	71	72	73	74	75	76	77	78	79	80	81	82	83	84	85	86	87	88	89	90
	AIC	-9819040	-9925160	-9886840	-9903480	-9878410	-9878730	-9896500	-9888020	-9915240	-9906700	-9935230	-9882700	-9918060	-9926890	-9849750	-9893230	-9921510	-9906230	-9904100	-9881520	-9875160	-9885370	-9857840	-9845460	-9833870	-9814690	-9858650	-9828040	-9789690	-9781690	-9769640	-9729830	-9702160	-9749500	-9703140	-9671740	-9729190	-9597860	-9606790	-9548680	-9468220
fish8	number of components	86	87	88	89	90	91	92	93	94	95	96	97	98	99	100	101	102	103	104	105	106	107	108	109	110	111	112	113	114	115	116	117	118	119	120	121	122	123	124	125	126	127	128	129	130
	AIC	-25202600	-25298800	-25223100	-25401600	-25470200	-25587000	-25607300	-25575100	-25716500	-25631200	-25731300	-25717500	-25834100	-25737600	-26004300	-25729800	-25835000	-26029800	-25851300	-25748000	-25736200	-25883600	-25984500	-26142000	-26104200	-25792600	-25772300	-25981100	-25787700	-26201600	-25753900	-25262200	-25929100	-26063000	-25821700	-25870100	-25751000	-25954400	-25658300	-25576300	-26031600	-25656700	-25878000	-25287000	-25863600
fish9	number of components	140	141	142	143	144	145	146	147	148	149	150	151	152	153	154	155	156	157	158	159	160	161	162	163	164	165	166	167	168	169	170	171	172	173	174	175	176	177	178	179	180
	AIC	-35533600	-35614200	-35782900	-35451200	-35592100	-35442600	-35523500	-35823600	-35544000	-35324700	-35668700	-35321400	-35540900	-35703400	-35531300	-35495400	-35578100	-35522900	-35559100	-35177400	-35322000	-35313900	-35469000	-35080700	-35273200	-35197300	-35144700	-34406300	-35065000	-35202400	-34981100	-34581100	-34635600	-34891200	-34612200	-34658600	-34471400	-34204200	-34332500	-34340300	-33973000
fish10	number of components	70	71	72	73	74	75	76	77	78	79	80	81	82	83	84	85	86	87	88	89	90	91	92	93	94	95	96	97	98	99	100	101	102	103	104	105	106	107	108	109	110	111	112	113	114	115	116	117
	AIC	-48995600	-49030200	-49259800	-49032700	-49538700	-49971400	-50062400	-50687800	-50528500	-50793100	-50824300	-51267900	-50967200	-51099900	-51321900	-51738900	-52372400	-51956900	-52115700	-52671300	-52514000	-52848000	-52850500	-53034700	-53288000	-53188800	-53839100	-53297600	-54088000	-53826900	-53856600	-54229200	-53972800	-54059200	-54822600	-54384700	-54046700	-54785900	-54939100	-54618300	-55351400	-54915600	-55477300	-55416500	-55696600	-55170600	-55250300	-55716200
fish11	number of components	60	61	62	63	64	65	66	67	68	69	70	71	72	73	74	75	76	77	78	79	80	81	82	83	84	85	86	87	88	89	90	91	92	93	94	95	96	97	98	99	100	101	102	103	104	105	106	107
	AIC	-27258300	-27444500	-27326900	-27342800	-27318300	-27506600	-27677900	-27623700	-27681200	-27636600	-27492700	-27876300	-27788700	-28015600	-27931100	-27991100	-28000100	-28011000	-28100100	-28081500	-28084400	-28323600	-28262000	-28308800	-28531300	-28224900	-28608400	-28331700	-28396100	-28357700	-28609500	-28654600	-28553500	-28527400	-28767900	-28556600	-28571500	-28680200	-28661400	-28635400	-28743900	-28686800	-28465500	-28619300	-28765900	-28727000	-28755900	-28803600
fish12	number of components	80	81	82	83	84	85	86	87	88	89	90	91	92	93	94	95	96	97	98	99	100	101	102	103	104	105	106	107	108	109	110	111	112	113	114	115	116	117	118	119	120	121	122	123	124	125	126	127
	AIC	-15288600	-15324100	-15313900	-15268000	-15466300	-15361400	-15388300	-15282300	-15195500	-15331000	-15210100	-15300200	-15266800	-15091300	-15094500	-15318900	-15195300	-15167000	-15125400	-15059400	-14760700	-14991700	-14802800	-14974800	-14944800	-14923900	-14771200	-14436800	-14689100	-14607500	-14548900	-14470500	-14407500	-14379200	-14194200	-14258800	-14070900	-14352700	-14264300	-13983900	-13783800	-14026900	-13821400	-13771900	-13575700	-13878200	-13366400	-13288200
fish13	number of components	80	81	82	83	84	85	86	87	88	89	90	91	92	93	94	95	96	97	98	99	100	101	102	103	104	105	106	107	108	109	110	111	112	113	114	115	116	117	118	119	120	121	122	123	124	125	126	127
	AIC	-22010400	-22088100	-22092100	-21968700	-22114900	-21908000	-22218500	-21951300	-22000000	-22134600	-22050000	-21930200	-22048200	-22136600	-21969400	-22037800	-22080400	-22108000	-22087300	-22038800	-22114600	-22077500	-22018300	-22045300	-21950000	-22099100	-22091400	-22193000	-22214500	-22003400	-21958500	-22090300	-21814300	-22131600	-22050900	-21770800	-21995000	-21881700	-21932100	-21846200	-22118800	-21938100	-21963700	-21812800	-21883000	-21775900	-21739300	-21919300
fish14	number of components	100	101	102	103	104	105	106	107	108	109	110	111	112	113	114	115	116	117	118	119	120	121	122	123	124	125	126	127	128	129	130	131	132	133	134	135	136	137	138	139	140	141	142	143	144	145	146	147
	AIC	-25987000	-26094700	-25824800	-26332800	-26252800	-26309700	-25904300	-26506000	-26213100	-26310600	-26695700	-26517000	-26937000	-27022000	-26550600	-26799200	-26094100	-26810600	-26763800	-26971000	-26788000	-26889600	-26501800	-26999600	-26757000	-26957400	-26992400	-26605400	-26839400	-27289300	-26931400	-26935100	-26701700	-26876700	-27463100	-26881300	-27218900	-26883500	-26845600	-26979900	-26732500	-26973400	-26125300	-26661100	-27179000	-26580000	-26174800	-27107100
fish15	number of components	80	81	82	83	84	85	86	87	88	89	90	91	92	93	94	95	96	97	98	99	100	101	102	103	104	105	106	107	108	109	110	111	112	113	114	115	116	117	118	119	120	121	122	123	124	125	126	127
	AIC	-45708700	-45983600	-46023000	-45926100	-46320100	-46478800	-46572800	-46173200	-46263000	-46372300	-46503000	-46736600	-46840100	-46712700	-46733900	-46574100	-46716200	-46930000	-46993000	-46889500	-46909300	-47080400	-47121100	-47019000	-47128000	-47063300	-47403000	-47284600	-47317100	-47328700	-47379500	-47135900	-47446800	-47450500	-47485500	-47344900	-47511200	-47587800	-47577200	-47676700	-47451700	-47533300	-47621600	-47601100	-47519300	-47791200	-47694000	-47520000
fish16	number of components	140	141	142	143	144	145	146	147	148	149	150	151	152	153	154	155	156	157	158	159	160
	AIC	-23679400	-23588600	-23680000	-23596600	-23710900	-23554600	-23635700	-23574100	-23746200	-23601200	-23572100	-23689700	-23650400	-23691000	-23450200	-23622300	-23529800	-23449700	-23555200	-23660900	-23488500
fish17	number of components	80	81	82	83	84	85	86	87	88	89	90	91	92	93	94	95	96	97	98	99	100	101	102	103	104	105	106	107	108	109	110	111	112	113	114	115	116	117	118	119	120	121	122	123	124	125	126	127
	AIC	-15639800	-15595400	-15648200	-15686200	-15585200	-15640100	-15591600	-15624700	-15623300	-15683500	-15691600	-15672500	-15701400	-15664900	-15699500	-15734300	-15736700	-15678500	-15756000	-15689600	-15718700	-15735400	-15721200	-15695000	-15759100	-15742900	-15746600	-15722800	-15772700	-15781600	-15703800	-15776500	-15778000	-15706700	-15706800	-15682200	-15613700	-15670800	-15740800	-15708100	-15699500	-15546100	-15694200	-15644400	-15601900	-15585500	-15654000	-15560900
fish18	number of components	80	81	82	83	84	85	86	87	88	89	90	91	92	93	94	95	96	97	98	99	100	101	102	103	104	105	106	107	108	109	110	111	112	113	114	115	116	117	118	119	120	121	122	123	124	125	126	127
	AIC	-42722500	-42566500	-42398100	-42793400	-42272100	-42485400	-42808700	-42115100	-42254800	-42145300	-42302100	-42165600	-41899300	-42018200	-42098500	-42342900	-42440400	-42311400	-41882800	-41935600	-42504200	-42392100	-41897000	-42098400	-42200900	-41839200	-41937200	-41128100	-41418500	-41744800	-41618700	-41723300	-41243600	-41646800	-41013700	-40757500	-41481700	-41030700	-40831200	-41034900	-41117700	-40236000	-40912000	-40621400	-40267800	-40177100	-39748600	-39524200
fish19	number of components	140	141	142	143	144	145	146	147	148	149	150	151	152	153	154	155	156	157	158	159	160	161	162	163	164	165	166	167	168	169	170	171	172	173	174	175	176	177	178	179	180	181	182	183	184	185	186	187
	AIC	-61023800	-61514100	-61295600	-61465900	-62070000	-61453100	-61490200	-61487200	-62189600	-61893100	-61579500	-62105600	-62005900	-62104800	-61910300	-62034500	-62331400	-62295100	-62188800	-62633100	-62266300	-62515600	-62411600	-62718800	-62724200	-62815700	-62489100	-62817500	-62462300	-62473800	-62897500	-62973300	-63171900	-62925900	-62878700	-63202200	-63084000	-63078000	-63166900	-63051400	-63693300	-63401500	-63867800	-63540000	-63549500	-63523500	-63828900	-63522300
fish20	number of components	90	91	92	93	94	95	96	97	98	99	100	101	102	103	104	105	106	107	108	109	110	111	112	113	114	115	116	117	118	119	120	121	122	123	124	125	126	127	128	129	130	131	132	133	134	135	136	137
	AIC	-32413100	-32543300	-32579600	-32513000	-32530300	-32618900	-32695000	-32734200	-32773400	-32765800	-32741000	-32795900	-32796000	-32805400	-32810000	-32761200	-32842200	-32930500	-33061100	-32983800	-32845900	-32910800	-32799200	-32904800	-33165400	-32999600	-33078300	-32895000	-32934800	-32990800	-32949800	-32971800	-32835900	-32996000	-33105900	-33057800	-33048000	-33338500	-33167800	-33092800	-33060600	-32856200	-33015300	-33169800	-32975600	-33131800	-32974000	-33208700
fish21	number of components	120	121	122	123	124	125	126	127	128	129	130	131	132	133	134	135	136	137	138	139	140	141	142	143	144	145	146	147	148	149	150	151	152	153	154	155	156	157	158	159	160	161	162	163	164	165	166	167
	AIC	-23683300	-23432000	-23690800	-23656500	-23790900	-23807300	-24045200	-23903800	-23803500	-23686000	-23823100	-23806300	-23989600	-24055300	-23642600	-23830700	-24258000	-23903000	-24069700	-24053600	-23974000	-24057700	-24133700	-23950000	-24072500	-24024900	-23956600	-24230300	-23948500	-24020300	-23834600	-23893900	-23843100	-24029700	-24052100	-23836400	-23824900	-24120200	-24072600	-23891100	-23939100	-23864400	-23783000	-23889100	-23807400	-23810300	-23783600	-23762700
fish22	number of components	80	81	82	83	84	85	86	87	88	89	90	91	92	93	94	95	96	97	98	99	100	101	102	103	104	105	106	107	108	109	110	111	112	113	114	115	116	117	118	119	120	121	122	123	124	125	126	127
	AIC	-34825500	-34722200	-34992400	-35013300	-35113100	-34853200	-35179500	-35284400	-35224800	-35191900	-35348400	-35463800	-35480900	-35507000	-35514700	-35716700	-35496200	-35690000	-35783600	-35854900	-35746600	-35737000	-35753900	-35806000	-35776400	-35536900	-35782200	-35597500	-35867900	-35971200	-35912800	-35766600	-35878700	-35924800	-35707400	-35963400	-36227800	-35887500	-36018400	-35975200	-35869000	-36050200	-35968700	-36185100	-35660300	-35852700	-36059800	-35952800
fish23	number of components	103	104	105	106	107	108	109	110	111	112	113	114	115	116	117	118	119	120	121	122	123	124	125	126	127	128	129	130	131	132	133	134	135	136	137	138	139	140	141	142	143	144	145	146	147	148	149	150
	AIC	-19397600	-19544600	-19552900	-19397800	-19795500	-19748800	-19748600	-19827600	-19940600	-20038900	-20088400	-20138200	-20066700	-20233600	-20036300	-20371300	-20508100	-20351000	-20315000	-20569300	-20536000	-20470000	-20537300	-20519800	-20630600	-20807300	-20858800	-20804800	-20887800	-20703700	-20696000	-20826900	-20661300	-20723000	-20928800	-20901500	-20784900	-21275300	-20871100	-21051600	-21106800	-21016200	-21049700	-21083800	-21284700	-21244100	-20914600	-20952400
fish24	number of components	80	81	82	83	84	85	86	87	88	89	90	91	92	93	94	95	96	97	98	99	100	101	102	103	104	105	106	107	108	109	110	111	112	113	114	115	116	117	118	119	120	121	122	123	124	125	126	127
	AIC	-31547700	-32125500	-31921100	-31906400	-32018200	-31790900	-31346200	-31714500	-31585800	-31996200	-32112000	-31851100	-31797600	-31387600	-31134700	-31256200	-31838300	-31231500	-31354700	-31527100	-31172900	-31407100	-31345500	-31212800	-31111600	-31368800	-30810800	-30912300	-30941800	-31039800	-30420100	-30536600	-30598500	-31014400	-30478400	-30814400	-30012200	-30139500	-30108200	-30725400	-29925800	-30025500	-29763700	-29498500	-29433800	-29186000	-28675500	-29116900
fish25	number of components	80	81	82	83	84	85	86	87	88	89	90	91	92	93	94	95	96	97	98	99	100	101	102	103	104	105	106	107	108	109	110	111	112	113	114	115	116	117	118	119	120	121	122	123	124	125	126	127
	AIC	-41371000	-41478900	-41266300	-41907100	-41935900	-41425700	-42063500	-42594100	-42235900	-42232200	-42528700	-42430800	-42295500	-42648700	-42809700	-42616100	-43256000	-43588300	-42937500	-43397100	-43132000	-43475900	-43793500	-43839400	-44274200	-44044400	-43668500	-43524600	-43639800	-43916900	-44216600	-44176200	-44762500	-44563000	-44376300	-44177900	-44924100	-44409400	-44830300	-44950300	-44729400	-45505700	-45348800	-45043400	-45157800	-44751900	-44596600	-45260900
fish26	number of components	80	81	82	83	84	85	86	87	88	89	90	91	92	93	94	95	96	97	98	99	100	101	102	103	104	105	106	107	108	109	110	111	112	113	114	115	116	117	118	119	120	121	122	123	124	125	126	127
	AIC	-31596300	-31492700	-32164200	-31658800	-31269000	-31416100	-31939700	-31617100	-31511600	-32370300	-31893500	-31653100	-31636400	-32000300	-32075400	-31891400	-31872400	-31047000	-31549800	-31400800	-31838500	-31979400	-31076900	-31435000	-31720800	-30888700	-30837100	-31307100	-30935000	-31701800	-30814500	-31045100	-30716300	-31042200	-30945700	-30661400	-30459900	-30393300	-30583600	-29946600	-29928100	-30601800	-29973400	-29007700	-28748500	-29328800	-29520900	-29493800
fish27	number of components	90	91	92	93	94	95	96	97	98	99	100	101	102	103	104	105	106	107	108	109	110	111	112	113	114	115	116	117	118	119	120	121	122	123	124	125	126	127	128	129	130	131	132	133	134	135
	AIC	-53387200	-53880700	-53895100	-53990000	-53792700	-53787600	-53728400	-53342900	-53889100	-53825200	-53713300	-53590900	-53593200	-53161700	-53493200	-53779000	-53467800	-53913800	-53490600	-53151600	-53147600	-53905400	-53180700	-53137700	-53766000	-53472800	-53328800	-52673300	-52704700	-53217600	-52990300	-53234300	-53154900	-52674800	-52440000	-52280600	-52601200	-52214800	-52482400	-52090500	-51972600	-52189600	-51585800	-53006000	-52150000	-52388400
fish28	number of components	70	71	72	73	74	75	76	77	78	79	80	81	82	83	84	85	86	87	88	89	90	91	92	93	94	95	96	97	98	99	100	101	102	103	104	105	106	107	108	109	110	111	112	113	114	115	116	117
	AIC	-31263100	-31512700	-31484600	-31527500	-31704900	-31653600	-31667600	-31788200	-31770900	-31960100	-31905000	-32068800	-32079100	-32146200	-32076500	-32234800	-32292900	-32363200	-32552400	-32515000	-32581900	-32634700	-32700100	-32687600	-32663500	-32667900	-32824800	-32750000	-32665800	-32724400	-32951900	-33024200	-32862400	-33001000	-33122200	-33094000	-33039400	-32985300	-33272700	-33129200	-33215600	-33177600	-33132000	-33308100	-33287900	-33157400	-33413300	-33388300
fish29	number of components	80	81	82	83	84	85	86	87	88	89	90	91	92	93	94	95	96	97	98	99	100	101	102	103	104	105	106	107	108	109	110	111	112	113	114	115	116	117	118	119	120	121	122	123	124	125	126	127
	AIC	-40126500	-40282200	-40319700	-40412600	-40147200	-40241000	-40553100	-40359300	-40536700	-40562300	-40193500	-40307200	-40483500	-40826600	-40565500	-40398000	-40813200	-40887600	-40961800	-41108000	-41648700	-41248900	-41252400	-41173800	-41139100	-41460400	-41593100	-41162800	-41537200	-41608200	-41645100	-41440400	-41887100	-41355900	-41124500	-41736200	-41284400	-41380700	-41480800	-41443700	-41741600	-41792400	-41815900	-41429000	-41461400	-41532700	-41513300	-41732200
fish30	number of components	40	41	42	43	44	45	46	47	48	49	50	51	52	53	54	55	56	57	58	59	60	61	62	63	64	65	66	67	68	69	70	71	72	73	74	75	76	77	78	79	80	81	82	83	84	85	86	87
	AIC	-15431200	-15532000	-15526300	-15619200	-15675500	-15692300	-15711000	-15761300	-15904900	-15820300	-15997100	-16032700	-16089300	-15995400	-16126600	-16265000	-16083400	-16078600	-16136000	-16259400	-16381000	-16464100	-16435500	-16480800	-16323700	-16559100	-16568100	-16418700	-16599300	-16645100	-16552600	-16503100	-16609200	-16823900	-16756400	-16556700	-16873300	-16703300	-16691600	-16753300	-16764800	-16738100	-16825200	-16822000	-16756900	-16790100	-16720600	-16793000
fish31	number of components	70	71	72	73	74	75	76	77	78	79	80	81	82	83	84	85	86	87	88	89	90	91	92	93	94	95	96	97	98	99	100	101	102	103	104	105	106	107	108	109	110	111	112	113	114	115	116	117
	AIC	-13924500	-13998900	-13897500	-14011700	-14026200	-14085100	-13997100	-14087000	-14106000	-14087300	-14100900	-14087600	-14118800	-14128400	-14197600	-14145300	-14150300	-14184800	-14173300	-14139800	-14197900	-14192300	-14151200	-14169900	-14169900	-14175600	-14197200	-14202700	-14202600	-14218300	-14131200	-14197800	-14241900	-14221800	-14179000	-14210700	-14154600	-14225200	-14188100	-14178100	-14137600	-14179000	-14111000	-14172000	-14120900	-14035400	-14067200	-14104100
fish32	number of components	150	151	152	153	154	155	156	157	158	159	160	161	162	163	164	165	166	167	168	169	170	171	172	173	174	175	176	177	178	179	180	181	182	183	184	185	186	187	188	189	190	191	192	193	194	195	196	197
	AIC	-51652800	-51749700	-51810300	-51582200	-51405600	-51538700	-51307400	-51327500	-51737500	-51802400	-51227300	-51196800	-51637900	-51214800	-51518700	-50891800	-51113200	-51347100	-51916400	-51140500	-50867700	-51839100	-50873000	-51178000	-50939900	-50934400	-51256200	-51179300	-50666100	-51020700	-51044600	-50521000	-51074700	-50833900	-50704400	-49466900	-50694900	-50486000	-50663900	-50348100	-49861400	-49321100	-49815700	-50413200	-50157000	-50190700	-49370500	-49523700
[truncated: 43 more columns]

## Sheet: Supplementary Figure 5
Supplementry figure 5
Supplementry figure 5d
blue perception
Distance	5.38516	5	146.455	143.171	95.8019	17.0294	13	68.7314	146.578	6.32456	144.25	145.014	91.4822	12.3693	18.1108	64.1327	144.81	141.534	139.058	91.9837	14.3178	16.4924	65.2763	141.598	108.853	78.2624	133.795	156.205	98.0867	12.7279	147.635	142.352	144.392	146.322	97.1442	79.1202	108.467	28.178	86.1452	30.0167	51.788	135	81.6149	155.57	103.446
correlation coefficient	0.34755	0.29168	0.21751	0.24706	0.24447	0.35892	0.06334	0.21619	0.31711	0.18959	0.08097	0.075	0.11854	0.5223	-0.07987	0.18108	0.06725	0.13026	0.22233	0.23479	0.11419	-0.05797	0.27832	0.31288	0.08486	0.06845	0.1778	0.02416	-0.05061	0.12258	0.24706	0.01909	-0.01415	0.15852	0.3992	0.09885	-0.02648	0.24762	0.37168	-0.03323	0.11139	-0.04747	0.04919	-0.09468	0.18868
correlation coefficient per bin (bin size is 37.6mm)	bin1	bin2	bin3	bin4	bin5	bin6	bin7	bin8	bin9	bin10
	0.18723	0.1072	0.19674	0.17051	0.08236	0.14741	-0.03526	0	0	0
blue is dangerous
Distance	77.2787	114.983	58.3095	94.3663	52.2398	29.1548	91.214	73.2393	56.6039	133.195	100.419	17.4642	104.484	51.0098	168.345	147.078	32.249	58.1808	145.836	68.6003	126.099	146.605	113.406	142.144	116.778	12.53	75.4321	99.96	67.9117	97.509	121.4	67.2681	185.54	164.539	44.911	73.4098	87.5957	55.9017	97.6371	119.541	102.343	27.4591	33.2866	146.328	129.8
correlation coefficient	0.27396	-0.01776	0.16342	0.12574	0.31156	0.37801	0.0597	0.09592	0.26765	0.04335	0.20904	0.32633	-0.0157	0.24653	0.02297	0.08343	0.23619	0.02183	0.09268	-0.08679	-0.01018	0.16253	0.13438	-0.0807	0.17105	0.04797	0.0987	-0.0869	0.05635	0.1371	-0.19766	0.09469	-0.08541	0.0652	0.09843	0.20992	0.17914	0.09072	0.20335	0.08661	0.0088	0.34757	0.18857	0.02542	0.03139
correlation coefficient per bin (bin size is 37.6mm)	bin1	bin2	bin3	bin4	bin5	bin6	bin7	bin8	bin9	bin10
	0.18715	0.24975	0.1338	0.12385	0.04734	0.04349	0.04408	-0.08541	0	0
red is safe
Distance	58.1378	123.434	7.07107	73.5527	6.40312	147.719	127.413	35.2278	126.531	91.3893	53.0094	55.2268	54.7449	93.1504	90.9176	69.3181	71.1196	123.069	50.2195	117.154	137.568	10.2956	151.093	120.075	73.7564	10.0499	141.354	126.507	31.3209	120.333	67.2086	132.654	55.4617	103.175	111.212	145.774	121.248	40.7922	124.31	130.081	143.785	22.2036	153.457	113.437	125.016
correlation coefficient	0.34572	0.22557	0.09199	0.08658	0.00705	0.11453	-0.00692	0.05673	0.03657	0.04301	0.02849	-0.02342	0.08456	0.08119	0.00086	0.02654	0.00178	-0.09395	-0.07734	-0.00161	0.09259	0.02273	-0.02389	0.05025	0.28844	-0.16828	-0.07913	0.06505	0.31032	0.13207	-0.13398	-0.09685	-0.00994	0.2186	0.05643	-0.10302	-0.04765	-0.12641	-0.17079	-0.02763	0.02156	0.09874	0.05405	-0.00856	0.13421
correlation coefficient per bin (bin size is 37.6mm)	bin1	bin2	bin3	bin4	bin5	bin6	bin7	bin8	bin9	bin10
	0.01045	0.08021	0.05613	0.04169	0.03604	0.01372	0.01508	0	0	0
scenery flow prediction error
Distance	190.646	109.877	114.127	169.145	13.153	57.3847	1.41421	11.4017	38.2099	87.5957	103.87	24.3311	179.011	133.69	190.421	179.254	212.137	78.5494	63.6946	100.21	53.535	109.986	98.7168	138.798	92.7631	100.975	73.3757	113.283	104.389	121.643	157.953	111.826	169.009	157.747	192.754	46.8615	12.3693	6.40312	41	57.3149	46.0109	85.4225	11.3137	37.1214	45.2769
correlation coefficient	0.29863	0.30956	0.27522	0.07583	0.21224	0.24101	0.23884	0.15787	0.2361	0.17914	0.26725	0.14729	0.11616	0.19662	0.21078	0.08014	0.31267	0.28642	0.1307	0.39766	0.42448	0.08119	0.28399	0.29686	0.18715	0.15183	0.23687	0.16218	0.1351	0.25265	-0.06054	0.01677	0.11027	0.00856	0.09441	0.37559	0.067	0.24862	0.25116	0.16763	0.29332	0.3985	0.13886	0.33316	0.22779
correlation coefficient per bin (bin size is 37.6mm)	bin1	bin2	bin3	bin4	bin5	bin6	bin7	bin8	bin9	bin10
	0.17296	0.28619	0.24014	0.26704	0.20494	0.24674	0.03353	0.16002	0.31267	0

## Sheet: Supplementary Figure 6
Supplementary figure 6
Supplementary figure 6d
blue perception
Distance	61.5224	40.8044	90.2441	53.6004	23.3238	47.0106	58.8558	100.896	44.1022	55.2268	29.5466	8	45.618	55.2178	3.60555	40.3113	20.2485	83.0963	50.2195	21.3776	6.40312	54.8179	93.4077	36.0555	37	75.1532	82.0366	31.6228	10.7703	49.6488	38.5876	51	5.38516	47.7598	14.2127	26.5707	43.909	85.9069	25.632	55.2268	92.0978	37.1618	42.3792	19.105	60.3738
correlation coefficient	0.3845	0.24756	0.09782	0.50535	0.15382	0.24249	0.39198	0.09805	0.1099	0.27595	0.24959	0.51195	0.22481	0.10998	0.56016	0.24105	0.23673	0.09487	0.22017	0.19905	0.42754	0.36146	0.08968	0.2242	0.23475	0.1513	-0.04764	0.257	0.36269	0.13712	0.17822	0.08749	0.73577	0.2498	0.17807	0.10312	0.24882	0.15048	0.19228	0.15475	-0.05637	0.11873	0.24697	0.27511	0.13901
correlation coefficient per bin (bin size is 37.6mm)	bin1	bin2	bin3	bin4	bin5	bin6	bin7	bin8	bin9	bin10
	0.36409	0.20626	0.26306	0.06859	0.09805	0	0	0	0	0
blue is dangerous
Distance	12.1655	119.281	1.41421	13.6015	125.642	125.208	59.9333	83.1865	108.227	128.281	13.0384	2.23607	131.034	131.137	50.4777	80.025	117.648	117.89	128.129	47.0106	40.8044	178.718	112.872	12.53	14.3178	124.258	123.81	61.2699	82.3772	106.85	130.096	130.3	50.8035	78.0064	117.618	6.40312	179.694	86.1278	53.2259	180.314	90.0278	47.5395	115.169	167.943	108.908
correlation coefficient	0.47778	0.66807	0.84601	0.11208	0.21447	0.18413	-0.01948	-0.01671	0.12574	0.42439	0.47215	0.1887	0.09401	0.08617	0.05677	0.05763	0.12177	0.70964	0.1682	0.24249	0.24756	0.03097	0.04949	0.1997	0.10622	0.22338	0.15514	0.00917	-0.0501	0.09734	-0.0164	0.06646	0.07214	0.12925	0.12227	0.42754	-0.00481	-0.05863	0.06114	0.0292	0.06027	0.17137	0.07047	0.04091	0.15364
correlation coefficient per bin (bin size is 37.6mm)	bin1	bin2	bin3	bin4	bin5	bin6	bin7	bin8	bin9	bin10
	0.35377	0.22047	0.03595	0.02029	0.227	0.15268	0.04091	0.01845	0	0
red is safe
Distance	3.60555	65.3758	147.665	119.57	48.0416	4.12311	64.7765	43.7379	88.2553	63.7887	149.218	122.025	46.2709	7.2111	63.3482	42.45	86.1626	119.604	114.791	17.7201	69.2604	3.16228	22.0227	130.863	49.0306	127.346	148.95	116.726	122.801	234.798	115.572	119.641	111.629	108.904	207.562	52.0096	17.8885	7.81025	115.365	68.593	47.5184	87.9318	21.095	132.231	116.662
correlation coefficient	0.63849	0.56315	0.49243	0.16287	0.21861	0.04007	0.28532	-0.04305	0.13726	0.41087	0.30322	0.08539	0.11085	0.11724	0.16161	-0.01768	0.07105	0.51794	0.0735	0.21553	0.00436	0.24575	-0.05296	0.07331	0.13546	0.17718	-6e-05	0.23773	0.02434	0.17412	0.10567	0.0053	0.11937	0.04056	0.0918	-0.05629	0.15379	-0.0164	0.12031	-0.07736	0.15078	-0.11636	-0.10489	0.20923	-0.08575
correlation coefficient per bin (bin size is 37.6mm)	bin1	bin2	bin3	bin4	bin5	bin6	bin7	bin8	bin9	bin10
	0.1374	0.0925	0.18452	0.03065	0.11727	0.20922	0	0	0.0918	0.17412
scenery flow prediction error
Distance	27.7849	29.5297	88.6002	13.8924	12	119.05	27.6586	16.5529	59.9333	2	69.3542	17.1172	38.6264	103.019	5	17.0294	50	69.1809	19.105	40.4969	103.078	6.40312	19.0263	48.8262	74.9467	93.4773	35.171	65.7647	72.111	111.4	22.4722	106.066	15.2316	3	60.44	121.84	37.5899	24.2074	70.9366	99.005	103.097	146.537	14.3178	55	62.3699
correlation coefficient	0.20525	0.23036	0.30277	0.18636	0.19667	-0.01787	0.11782	0.17892	0.05558	0.21332	0.09541	0.29869	0.33095	-0.15573	0.04526	0.27345	0.00073	0.22104	0.28777	0.22318	-0.04831	0.42754	0.21171	0.07077	0.12342	0.1105	-0.0266	0.13514	0.15342	0.05173	0.26003	-0.11322	0.17931	0.27609	0.0168	-0.09226	0.09744	0.2741	0.0037	0.02724	-0.10765	0.02087	0.06704	0.05995	0.02254
correlation coefficient per bin (bin size is 37.6mm)	bin1	bin2	bin3	bin4	bin5	bin6	bin7	bin8	bin9	bin10
	0.22508	0.15614	0.0807	0.14684	-0.06904	0.02087	0	0	0	0

[truncated: 6 more sheets: Supplementary Figure 7, Supplementary Figure 8, Supplementary Figure 12, Supplementary Figure 14, Supplementary Figure 15, Supplementary Figure 21]
